# Supplementary material for: Defining the combined stress response in wild Arachis
Source: Sci Rep. 2021 May 27;11:11097. doi: 10.1038/s41598-021-90607-7 (PMC8160017; doi:10.1038/s41598-021-90607-7)
Supplement: Supplementary file 2 — Supplementary Table S2. [file 41598_2021_90607_MOESM2_ESM.xlsx]

## Sheet: Sheet1
Supplementary Table 2: A-metaDEGs and the expression values in both A. stenosperma and A. duranensis, for both dry-down and dehydration assays. DDHY: A. duranensis submitted to dehydration, SDHY: A. stenosperma submitted to dehydration, DDD: A. duranensis submitted to dry-down, SDD: A. stenosperma submitted to dry-down.
Gene_model	Treatment				Expression
	DDHY	DDD	SDHY	SDD
Aradu.0168M	-0.151095	-0.548528	-0.220748	-1.29158	Down-regulated
Aradu.01B4C	-2.64431	-8.91671	-1.22144	-2.75686	Down-regulated
Aradu.01CF0	2.5401	1.26536	1.70594	1.0156	Up-regulated
Aradu.01T4M	6.54987	4.16567	3.21843	0.368475	Up-regulated
Aradu.01UKP	-1.17513	-0.287283	-1.15148	-0.187705	Down-regulated
Aradu.02HPB	0.0736759	0.487659	0.428522	0.738585	Up-regulated
Aradu.02I1H	-0.671446	-1.40418	-0.252197	-0.654252	Down-regulated
Aradu.02IKD	-1.89481	-2.96137	-1.09806	-1.99321	Down-regulated
Aradu.02IKS	-2.30043	-0.763999	-1.45372	-0.815865	Down-regulated
Aradu.03ENG	0.53079	9.18605	0.551601	1.1965	Up-regulated
Aradu.03X06	-1.14145	-1.58396	-0.612599	-1.12023	Down-regulated
Aradu.052CR	-3.11007	-8.08981	-0.70958	-0.428853	Down-regulated
Aradu.054T2	-0.395503	-1.35764	-0.0453653	-0.0164047	Down-regulated
Aradu.05H52	-2.35814	-2.89438	-0.0213851	-0.197801	Down-regulated
Aradu.065GY	-4.20936	-7.10395	-1.59101	-1.86409	Down-regulated
Aradu.067MN	-1.08246	-0.537706	-0.486427	-1.02687	Down-regulated
Aradu.06H1M	2.7452	0.999853	2.3434	0.205537	Up-regulated
Aradu.06L51	0.0182254	0.934421	0.00240777	0.275934	Up-regulated
Aradu.0768L	1.16608	2.43671	1.21922	0.763843	Up-regulated
Aradu.07ACF	-0.695401	-1.06402	-0.58295	-0.243734	Down-regulated
Aradu.07P3B	0.764301	1.8877	0.932537	0.273601	Up-regulated
Aradu.07VUH	-1.43778	-0.60233	-0.520862	-1.29244	Down-regulated
Aradu.07ZWB	2.60707	4.25874	0.751875	1.15522	Up-regulated
Aradu.08TAH	-3.24729	-2.35223	-1.29608	-0.151682	Down-regulated
Aradu.08UAJ	-1.11281	-4.25264	-1.03362	-0.697497	Down-regulated
Aradu.08Y7C	-0.758545	-1.52512	-0.782303	-0.148274	Down-regulated
Aradu.094MD	-0.0345761	-0.441677	-0.466482	-0.794809	Down-regulated
Aradu.09F0B	1.0815	5.03657	0.874991	0.733334	Up-regulated
Aradu.0AD2C	-0.663374	-1.48481	-0.174717	-0.139246	Down-regulated
Aradu.0B0KP	-1.05839	-3.1898	-4.10953	-0.898237	Down-regulated
Aradu.0C27S	-1.90977	-1.47961	-1.62348	-3.24708	Down-regulated
Aradu.0C9TU	2.33794	3.24259	0.625432	0.40806	Up-regulated
Aradu.0CM87	2.16135	2.5995	3.61466	0.0689147	Up-regulated
Aradu.0D5YN	-1.12662	-1.06635	-0.93545	-1.52503	Down-regulated
Aradu.0FI0R	-0.357156	-1.16242	-0.790198	-0.76738	Down-regulated
Aradu.0G8MU	0.553843	1.58002	0.703908	2.08449	Up-regulated
Aradu.0GH1S	-1.12711	-1.09625	-0.688674	-1.50432	Down-regulated
Aradu.0GS9T	-0.162833	-1.35546	-0.432306	-1.75816	Down-regulated
Aradu.0H2L9	2.16162	0.609069	1.75099	1.39671	Up-regulated
Aradu.0HA70	-0.0807475	-0.724764	-0.416136	-0.0769283	Down-regulated
Aradu.0HM6U	-0.274912	-0.945763	-0.600936	-0.461108	Down-regulated
Aradu.0JC72	-1.16306	-2.34255	-0.695464	-1.31096	Down-regulated
Aradu.0JH6H	-1.22324	-0.254901	-1.12384	-0.313266	Down-regulated
Aradu.0JS7R	-1.09066	-6.07519	-0.0437643	-1.39302	Down-regulated
Aradu.0K49H	-5.08401	-9.58597	-3.8763	-1.48179	Down-regulated
Aradu.0KQ9H	-1.6521	-5.69902	-2.04393	-1.55761	Down-regulated
Aradu.0KU3F	-1.15662	-1.05885	-0.782442	-0.155057	Down-regulated
Aradu.0L6XH	2.55363	0.939247	1.75519	1.34469	Up-regulated
Aradu.0MI76	1.59037	3.04394	1.50996	2.42108	Up-regulated
Aradu.0MJ0X	-3.26272	-7.24409	-1.44869	-1.26479	Down-regulated
Aradu.0N117	-7.00814	-7.21609	-4.10953	-0.586339	Down-regulated
Aradu.0NY8Y	-0.947362	-0.293828	-0.548204	-0.480533	Down-regulated
Aradu.0P8B7	-0.482685	-0.315264	-0.52155	-0.581808	Down-regulated
Aradu.0QK6U	0.363163	1.17073	0.231729	1.30142	Up-regulated
Aradu.0R5G8	0.378278	1.67085	1.07061	0.501705	Up-regulated
Aradu.0R94J	-1.02099	-1.17511	-1.11359	-0.0888235	Down-regulated
Aradu.0SN1Y	-1.87705	-5.79157	-0.171408	-0.374156	Down-regulated
Aradu.0U66V	-1.45302	-0.577787	-0.490494	-0.342787	Down-regulated
Aradu.0UF1D	-2.4635	-0.483151	-0.797637	-0.881637	Down-regulated
Aradu.0UH5R	-0.339378	-0.944374	-1.03317	-1.57895	Down-regulated
Aradu.0VF1H	-2.5994	-5.4273	-1.12966	-0.149809	Down-regulated
Aradu.0VN2L	-2.33516	-0.906811	-1.05089	-5.84201	Down-regulated
Aradu.0VP5J	-0.981765	-0.867663	-0.368045	-0.114104	Down-regulated
Aradu.0VY5S	-0.968135	-0.756873	-0.356333	-0.116169	Down-regulated
Aradu.0W5FV	-0.863202	-0.904474	-1.127	-0.00660738	Down-regulated
Aradu.0X68Q	4.9845	4.14845	1.83126	2.91271	Up-regulated
Aradu.0Y4FK	-0.00534178	-2.15385	-0.0461786	-0.140244	Down-regulated
Aradu.0Z2HX	-0.0349539	-6.66019	-0.358436	-0.0991057	Down-regulated
Aradu.0ZE66	-0.790928	-0.888117	-0.86684	-0.0560856	Down-regulated
Aradu.0ZG2X	-2.17351	-3.84891	-0.427686	-0.578756	Down-regulated
Aradu.10XKC	-0.934185	-0.677876	-0.644912	-0.370117	Down-regulated
Aradu.11MCI	-0.214746	-0.73743	-0.0334932	-0.630523	Down-regulated
Aradu.126QM	-0.906711	-4.20957	-1.2342	-2.21192	Down-regulated
Aradu.12NGZ	-0.943302	-0.389506	-0.95857	-0.476548	Down-regulated
Aradu.12QMV	0.346474	1.60142	0.617297	0.114637	Up-regulated
Aradu.12T0R	-2.37673	-9.20357	-1.76314	-0.724552	Down-regulated
Aradu.12VDJ	6.89592	2.10958	3.3583	0.722317	Up-regulated
Aradu.141NL	-0.531086	-0.351521	-0.68027	-0.584431	Down-regulated
Aradu.14EED	-2.85482	-4.18712	-1.40389	-0.716342	Down-regulated
Aradu.151MH	-0.418479	-2.22181	-0.105125	-0.259022	Down-regulated
Aradu.16FGX	-1.84706	-0.114496	-1.16564	-0.210334	Down-regulated
Aradu.173GL	-0.622449	-2.26736	-0.645287	-0.379341	Down-regulated
Aradu.17B05	-0.567445	-2.11396	-0.481997	-0.75406	Down-regulated
Aradu.17BB2	-2.44597	-3.31943	-1.51692	-0.307372	Down-regulated
Aradu.17F9I	-0.535783	-1.18827	-0.50458	-0.365604	Down-regulated
Aradu.182MN	-0.806778	-0.503487	-0.526336	-1.03989	Down-regulated
Aradu.183XK	0.0874277	2.39968	0.271628	0.178263	Up-regulated
Aradu.18K0I	-1.35465	-0.632496	-0.881804	-0.0271029	Down-regulated
Aradu.18R1J	-1.21249	-0.898955	-0.73833	-0.408765	Down-regulated
Aradu.196BE	-0.55215	-1.63428	-0.787477	-0.476661	Down-regulated
Aradu.19IZS	-0.604081	-1.95298	-0.619365	-0.439215	Down-regulated
Aradu.1B07H	-3.0897	-5.21672	-0.876709	-0.925967	Down-regulated
Aradu.1C31F	-0.776321	-10.6842	-1.92045	-0.730742	Down-regulated
Aradu.1D15U	-1.50757	-1.26103	-0.629284	-0.269968	Down-regulated
Aradu.1DA21	0.186463	7.19957	0.530905	0.11789	Up-regulated
Aradu.1EH62	-0.746236	-3.7534	-0.04602	-0.284072	Down-regulated
Aradu.1F1XW	-0.658107	-1.24236	-0.394233	-0.0219097	Down-regulated
Aradu.1F5AZ	3.70599	3.69821	2.14113	1.86009	Up-regulated
Aradu.1FD3D	-1.25824	-4.3169	-0.659111	-1.59303	Down-regulated
Aradu.1GC85	0.327078	2.36703	0.119862	0.942678	Up-regulated
Aradu.1GS41	-2.36081	-2.13105	-0.686779	-1.64	Down-regulated
Aradu.1H2UR	-2.40572	-3.43047	-1.16344	-0.114655	Down-regulated
Aradu.1H6YX	0.213204	2.48376	0.136986	0.182694	Up-regulated
Aradu.1HI9W	-0.236948	-0.783458	-0.173559	-0.887896	Down-regulated
Aradu.1HX6J	-1.05915	-2.17797	-0.411399	-3.33608	Down-regulated
Aradu.1I23V	-1.63605	-2.44918	-0.985426	-0.626953	Down-regulated
Aradu.1IC21	-0.798519	-3.18811	-2.86919	-0.358145	Down-regulated
Aradu.1IM7V	-1.67383	-1.47185	-1.11697	-1.0792	Down-regulated
Aradu.1J1TJ	-4.02168	-5.35079	-3.19078	-0.461254	Down-regulated
Aradu.1J25G	-1.11232	-0.365404	-0.511781	-1.04665	Down-regulated
Aradu.1J3FJ	-0.0752488	-0.908735	-0.629151	-2.43037	Down-regulated
Aradu.1J8DV	-0.98635	-1.34459	-0.300331	-0.122501	Down-regulated
Aradu.1M4LV	-1.32615	-1.08606	-0.240712	-0.431819	Down-regulated
Aradu.1N3UE	-5.26926	-10.0138	-0.881683	-0.617098	Down-regulated
Aradu.1NE4R	0.695644	5.38433	1.19218	0.396474	Up-regulated
Aradu.1P1D6	-2.3321	-4.73623	-0.93605	-1.07084	Down-regulated
Aradu.1P8MD	0.0850847	0.756484	0.118137	0.504637	Up-regulated
Aradu.1R4IH	2.45203	1.68013	1.39101	0.310728	Up-regulated
Aradu.1RK1Y	-0.778554	-1.24443	-0.589966	-0.456296	Down-regulated
Aradu.1S19J	-1.38737	-2.22338	-1.18243	-0.480258	Down-regulated
Aradu.1T2VN	-1.39374	-6.06625	-0.481833	-0.397972	Down-regulated
Aradu.1TD34	-0.806778	-1.90845	-0.843747	-0.826309	Down-regulated
Aradu.1V9BS	2.42919	1.33862	1.31104	0.360349	Up-regulated
Aradu.1X2PC	-2.54353	-3.79395	-2.09532	-0.348725	Down-regulated
Aradu.1XJ5E	-0.667186	-2.40288	-0.229831	-0.153986	Down-regulated
Aradu.1YE7N	2.88128	7.14388	0.536742	3.47984	Up-regulated
Aradu.1ZB11	-0.22379	-1.93025	-2.43314	-1.99389	Down-regulated
Aradu.1ZR6L	-3.10217	-0.366617	-1.4099	-2.21786	Down-regulated
Aradu.1ZX0E	-2.57507	-0.337504	-1.54758	-0.707083	Down-regulated
Aradu.206DU	-0.581837	-3.87913	-0.454816	-1.12007	Down-regulated
Aradu.208PX	-0.597377	-0.763407	-1.21209	-0.529751	Down-regulated
Aradu.20H38	-1.49907	-4.10138	-0.620502	-0.606118	Down-regulated
Aradu.2119N	-1.73548	-6.80206	-0.457938	-0.757628	Down-regulated
Aradu.21Q9F	-1.56028	-0.025747	-0.94128	-0.714428	Down-regulated
Aradu.22647	-0.127969	-6.15077	-0.48767	-0.247296	Down-regulated
Aradu.227HP	-0.904377	-2.58663	-0.530049	-0.129882	Down-regulated
Aradu.22KJ4	-2.55015	-7.20631	-1.62917	-0.793868	Down-regulated
Aradu.234X6	-3.83281	-2.79973	-1.26592	-0.468809	Down-regulated
Aradu.24X5V	-0.841698	-0.766649	-0.999215	-0.0155168	Down-regulated
Aradu.2613E	-0.142254	-1.05202	-0.104933	-0.281832	Down-regulated
Aradu.262RH	-0.182473	-1.56256	-3.19078	-0.141744	Down-regulated
Aradu.26R75	-1.759	-0.753303	-1.47926	-1.57024	Down-regulated
Aradu.26TCI	-2.48781	-2.88166	-1.10176	-5.72632	Down-regulated
Aradu.26WM4	-1.91837	-1.21259	-1.36827	-0.540176	Down-regulated
Aradu.27SYD	-3.07614	-2.75154	-1.35628	-2.42035	Down-regulated
Aradu.29IAA	-1.10533	-1.85337	-0.977622	-0.271791	Down-regulated
Aradu.29PYU	-1.12819	-0.978005	-1.61394	-1.58039	Down-regulated
Aradu.2B2N2	-0.92382	-2.12322	-0.16816	-0.374076	Down-regulated
Aradu.2BI47	-0.56116	-1.26814	-0.794722	-0.329321	Down-regulated
Aradu.2BI4W	2.31706	4.37749	2.14428	2.16421	Up-regulated
Aradu.2C43K	-1.18834	-1.43715	-0.0770235	-0.0195806	Down-regulated
Aradu.2E1F0	-1.69218	-2.76488	-1.33255	-1.93377	Down-regulated
Aradu.2F99R	-1.54639	-0.0335154	-1.08852	-0.565271	Down-regulated
Aradu.2G9F1	-1.60817	-0.867925	-1.17366	-0.0902523	Down-regulated
Aradu.2GD30	-1.09066	-8.1092	-0.225306	-0.217202	Down-regulated
Aradu.2H1GD	-2.05902	-0.517297	-1.57161	-1.62375	Down-regulated
Aradu.2I32N	-1.79265	-0.349435	-0.379458	-1.31141	Down-regulated
Aradu.2I595	-2.41772	-1.75896	-0.95948	-1.23252	Down-regulated
Aradu.2K04Y	-0.605756	-2.22258	-0.623447	-0.648523	Down-regulated
Aradu.2K5UT	-2.37078	-3.20091	-1.29145	-0.136493	Down-regulated
Aradu.2KP6G	-3.17866	-4.68643	-1.33817	-1.30178	Down-regulated
Aradu.2L2SE	-2.53056	-3.84046	-0.947545	-0.647127	Down-regulated
Aradu.2M17J	-1.0656	-0.412297	-1.13656	-0.0594025	Down-regulated
Aradu.2P1NS	-0.666871	-4.66676	-0.307193	-2.60902	Down-regulated
Aradu.2QN43	2.86156	0.900177	2.15582	1.57952	Up-regulated
Aradu.2R2WH	-0.659468	-0.811366	-0.412374	-0.464281	Down-regulated
Aradu.2R68R	-1.55629	-4.83525	-0.556728	-0.580106	Down-regulated
Aradu.2RS8H	0.387708	0.549328	0.567316	0.566002	Up-regulated
Aradu.2V08S	-0.213902	-0.383	-0.404913	-0.440672	Down-regulated
Aradu.2V4EQ	1.20171	0.754788	0.951555	0.545392	Up-regulated
Aradu.2V8U8	-0.91299	-0.635359	-0.808276	-0.117657	Down-regulated
Aradu.2V9YD	-0.480251	-9.459	-0.794152	-0.112663	Down-regulated
Aradu.2W676	1.01192	0.86686	2.59835	1.14974	Up-regulated
Aradu.2X14D	-0.228044	-5.75233	-0.287443	-0.490169	Down-regulated
Aradu.2X54C	-1.44774	-3.29011	-0.171408	-1.24854	Down-regulated
Aradu.2X718	-2.18463	-6.35985	-1.88351	-1.64785	Down-regulated
Aradu.2Z821	-0.378422	-4.37072	-0.960088	-1.84811	Down-regulated
Aradu.2ZK8F	-1.23297	-1.64947	-0.880752	-0.890698	Down-regulated
Aradu.2ZM68	7.35342	1.01054	0.686738	0.81075	Up-regulated
Aradu.30M10	-1.90988	-0.138819	-1.28761	-0.282107	Down-regulated
Aradu.30WHV	1.66058	1.01126	0.990147	0.170353	Up-regulated
Aradu.31HAC	-0.570505	-1.672	-0.339596	-0.391757	Down-regulated
Aradu.31IUC	-3.22481	-1.23546	-2.39453	-0.0766172	Down-regulated
Aradu.31RFE	-0.071964	-1.76994	-0.438217	-1.28994	Down-regulated
Aradu.31RVV	-3.41481	-1.63776	-1.12842	-2.32267	Down-regulated
Aradu.31ZLJ	-0.582413	-0.0694699	-5.63767	-2.06832	Down-regulated
Aradu.329PQ	-3.09795	-1.0395	-1.6522	-1.5768	Down-regulated
Aradu.32A1K	1.04365	1.41974	1.37853	0.909699	Up-regulated
Aradu.32LC7	-0.778022	-1.28174	-0.4088	-6.47563	Down-regulated
Aradu.33ULW	0.181549	3.11713	1.62428	2.52688	Up-regulated
Aradu.33VZ6	3.44364	2.43628	2.83801	0.64207	Up-regulated
Aradu.348PZ	5.42725	1.3058	4.22941	2.98488	Up-regulated
Aradu.34QFB	4.25707	0.82107	3.44406	0.283372	Up-regulated
Aradu.34RNS	-0.523891	-1.27887	-0.38468	-1.19704	Down-regulated
Aradu.35432	-0.617344	-0.944163	-0.768766	-0.485924	Down-regulated
Aradu.356IA	2.93226	1.32764	3.36188	1.48067	Up-regulated
Aradu.356M1	-1.67444	-0.485244	-2.20595	-0.790806	Down-regulated
Aradu.35LC8	-2.60599	-0.713023	-1.17539	-0.018195	Down-regulated
Aradu.36B88	-1.45006	-0.264823	-0.00801178	-0.977454	Down-regulated
Aradu.36WJI	0.0342831	0.841078	0.46441	0.525998	Up-regulated
Aradu.379G2	-0.331143	-1.46888	-0.833883	-0.114355	Down-regulated
Aradu.3888G	-0.81206	-0.562259	-0.55879	-0.196049	Down-regulated
Aradu.38IMA	0.377754	1.20316	1.00113	0.594649	Up-regulated
Aradu.38UTY	-0.917749	-0.627277	-0.339162	-0.267338	Down-regulated
Aradu.391NK	-1.23864	-0.680148	-1.02306	-0.140759	Down-regulated
Aradu.398F4	-6.5103	-5.27599	-0.980209	-0.496315	Down-regulated
Aradu.39D76	-0.777869	-2.76322	-0.7721	-0.167361	Down-regulated
Aradu.39UKV	-1.21194	-1.74394	-0.323977	-1.69989	Down-regulated
Aradu.39V24	-2.4587	-0.599695	-1.4787	-0.589898	Down-regulated
Aradu.3B046	0.327888	1.37025	0.7423	0.0118254	Up-regulated
Aradu.3C7S0	-0.234234	-0.966514	-0.362706	-0.425343	Down-regulated
Aradu.3C7YP	-2.23765	-0.53072	-1.3327	-0.988323	Down-regulated
Aradu.3E0D8	-2.09697	-0.27615	-1.9242	-1.81341	Down-regulated
Aradu.3F84N	-1.20602	-10.4826	-1.58878	-1.66896	Down-regulated
Aradu.3G1RX	-0.0817529	-0.829223	-0.498123	-0.442919	Down-regulated
Aradu.3GM45	-0.268348	-0.986746	-0.298159	-0.949751	Down-regulated
Aradu.3I0JC	-2.03762	-1.24865	-0.408148	-0.596363	Down-regulated
Aradu.3J25S	-1.12342	-0.288293	-0.107262	-0.595417	Down-regulated
Aradu.3JZ9I	-1.75366	-2.74705	-0.63121	-0.792883	Down-regulated
Aradu.3K1CH	-0.129668	-0.899655	-0.392428	-0.185887	Down-regulated
Aradu.3K2DH	0.108845	1.28346	1.51134	1.77477	Up-regulated
Aradu.3K682	1.34267	1.45121	1.99043	0.48355	Up-regulated
Aradu.3KF1I	-1.06676	-1.504	-0.975298	-0.422347	Down-regulated
Aradu.3LA4T	-1.43844	-7.96475	-0.0446395	-1.18687	Down-regulated
Aradu.3LM76	-1.61121	-8.15599	-0.552142	-2.59375	Down-regulated
Aradu.3MJ9T	-4.95665	-0.427441	-6.04545	-1.18304	Down-regulated
Aradu.3MV5M	0.083335	0.375593	0.0108926	0.642783	Up-regulated
Aradu.3N07P	1.26754	1.36008	0.173181	1.28847	Up-regulated
Aradu.3N4PQ	2.34629	2.75295	1.42364	0.601928	Up-regulated
Aradu.3Q2DY	-0.83381	-0.601616	-0.286239	-0.90936	Down-regulated
Aradu.3SJ7C	-2.19968	-3.6874	-1.39524	-0.515232	Down-regulated
Aradu.3T0G0	1.77149	0.933134	1.34895	0.580892	Up-regulated
Aradu.3U187	-0.224034	-2.64831	-1.25795	-0.77882	Down-regulated
Aradu.3UE4N	-0.863629	-0.827174	-0.762389	-0.107803	Down-regulated
Aradu.3W61T	-0.480486	-0.837509	-0.537963	-0.163216	Down-regulated
Aradu.3XX5T	-0.577022	-0.965073	-0.172835	-0.349362	Down-regulated
Aradu.3Y03A	-0.315854	-0.918118	-0.52178	-0.564224	Down-regulated
Aradu.3Y8BU	-1.19088	-0.123094	-0.583935	-0.64219	Down-regulated
Aradu.3YL1K	-1.09727	-0.778158	-0.825772	-0.018665	Down-regulated
Aradu.3YW6S	-0.544222	-0.277445	-0.698775	-0.407858	Down-regulated
Aradu.40C9N	0.658417	0.76639	0.954796	0.35567	Up-regulated
Aradu.40I5I	-3.82393	-1.16626	-1.76261	-0.274089	Down-regulated
Aradu.40ME2	-1.5469	-2.79151	-1.14159	-0.812608	Down-regulated
Aradu.4118A	0.0709664	3.87787	0.400634	0.943902	Up-regulated
Aradu.412P9	2.25333	2.92507	2.24978	1.53949	Up-regulated
Aradu.413T7	0.687893	0.439402	0.331119	1.48546	Up-regulated
Aradu.426TW	-1.82264	-2.72995	-1.435	-0.175716	Down-regulated
Aradu.42E7V	0.853174	3.45476	3.63113	0.57734	Up-regulated
Aradu.42GVF	3.19548	2.58991	3.63708	1.14597	Up-regulated
Aradu.42J3J	-1.27333	-0.436297	-0.976657	-0.949826	Down-regulated
Aradu.42K79	1.23965	0.0852779	1.39135	0.530141	Up-regulated
Aradu.42KMM	-0.694212	-2.28442	-0.0813071	-0.0916554	Down-regulated
Aradu.42U04	-1.20425	-1.46104	-0.951597	-0.349348	Down-regulated
Aradu.42VIU	-0.105518	-0.622111	-0.708407	-0.495542	Down-regulated
Aradu.42W7I	-0.150423	-0.1125	-0.274821	-3.05757	Down-regulated
Aradu.43BK3	-2.35756	-11.2102	-1.77241	-2.14327	Down-regulated
Aradu.43DQ3	0.759141	2.19002	0.273896	0.539651	Up-regulated
Aradu.43TLZ	-1.22381	-0.213025	-0.797965	-0.523903	Down-regulated
Aradu.43YTY	-2.2343	-4.30936	-1.06951	-0.24472	Down-regulated
Aradu.443KM	0.317172	1.30418	0.244108	0.338304	Up-regulated
Aradu.445PW	-2.08533	-1.30697	-1.18952	-0.0929141	Down-regulated
Aradu.44JDK	-0.267861	-7.98351	-0.311121	-0.465144	Down-regulated
Aradu.44KEY	1.85054	0.696542	2.72482	1.2585	Up-regulated
Aradu.44QR7	0.559566	7.01057	1.69315	2.79437	Up-regulated
Aradu.459QQ	-1.30087	-1.03339	-0.0437643	-5.95881	Down-regulated
Aradu.45G9P	0.720933	2.44837	2.5252	0.295073	Up-regulated
Aradu.45I6B	-1.41125	-8.3665	-0.526071	-0.0252408	Down-regulated
Aradu.45S52	1.84078	0.320437	1.69174	0.19214	Up-regulated
Aradu.45YRJ	-0.752771	-0.694998	-0.727007	-0.400865	Down-regulated
Aradu.460QH	-0.60784	-1.15833	-0.342075	-0.901833	Down-regulated
Aradu.46JT4	1.23781	1.7611	0.704763	0.526791	Up-regulated
Aradu.475J2	-1.19153	-0.74642	-1.19646	-0.294175	Down-regulated
Aradu.47A29	-0.695655	-0.891112	-0.953618	-0.51492	Down-regulated
Aradu.47ARL	-2.07184	-6.822	-0.0455504	-1.52784	Down-regulated
Aradu.47GW5	2.78955	0.177341	3.93974	3.4491	Up-regulated
Aradu.483P6	0.84684	1.25989	0.883458	2.86681	Up-regulated
Aradu.48NPB	0.958252	0.579761	0.74215	0.688314	Up-regulated
Aradu.492LT	-1.0072	-2.67215	-0.99153	-1.29711	Down-regulated
Aradu.494EG	-1.01109	-0.789948	-0.95848	-0.356435	Down-regulated
Aradu.49BKS	-1.01221	-0.558185	-1.14399	-0.599248	Down-regulated
Aradu.49CW6	-0.856504	-0.700818	-0.460147	-0.0721999	Down-regulated
Aradu.49T3Z	-0.6423	-1.16191	-0.732961	-0.223698	Down-regulated
Aradu.49VWN	-0.846942	-1.07542	-0.430944	-1.5528	Down-regulated
Aradu.49W53	-1.48323	-1.53597	-1.37699	-0.719072	Down-regulated
Aradu.49WR7	-1.25248	-0.964868	-1.35759	-0.611516	Down-regulated
Aradu.4A3GU	-1.32145	-0.263973	-1.34316	-0.26349	Down-regulated
Aradu.4AK3M	-2.2132	-2.94997	-1.70485	-4.28651	Down-regulated
Aradu.4AQ1Z	-1.2192	-0.354216	-0.761786	-0.313132	Down-regulated
Aradu.4AW6R	-0.674879	-2.12043	-0.496809	-0.426422	Down-regulated
Aradu.4B7GY	-0.501743	-0.927648	-0.54989	-0.103413	Down-regulated
Aradu.4BB8C	-0.659658	-2.11639	-0.156383	-0.138663	Down-regulated
Aradu.4CE4I	-0.629572	-0.512245	-0.400866	-0.626719	Down-regulated
Aradu.4CR9A	-0.621134	-0.423784	-0.613549	-0.528102	Down-regulated
Aradu.4D08Y	0.614688	2.28528	0.0423795	0.0454994	Up-regulated
Aradu.4D16J	0.477275	0.00931528	0.314484	1.19858	Up-regulated
Aradu.4DJ5M	-1.24481	-0.707714	-0.0364836	-0.00230842	Down-regulated
Aradu.4DZ8A	-3.0897	-2.10972	-4.10953	-0.551874	Down-regulated
Aradu.4E6H2	-0.667192	-0.847107	-0.205341	-0.968794	Down-regulated
Aradu.4EM3H	-0.497591	-0.658742	-0.440021	-0.135137	Down-regulated
Aradu.4GE4R	-1.13415	-1.07222	-1.28017	-0.0526796	Down-regulated
Aradu.4GU5A	-2.57237	-2.27391	-1.50777	-0.709255	Down-regulated
Aradu.4HB9F	-0.645767	-0.519789	-0.524848	-0.629492	Down-regulated
Aradu.4LC6I	-0.580943	-0.720082	-0.58908	-0.206083	Down-regulated
Aradu.4LJ0K	-4.95665	-2.99196	-0.775027	-0.771172	Down-regulated
Aradu.4LT4C	0.14906	0.918985	0.220065	0.411006	Up-regulated
Aradu.4M072	-0.0709391	-3.86408	-0.493422	-1.60052	Down-regulated
Aradu.4M50D	-1.26614	-1.44432	-0.375538	-0.0678435	Down-regulated
Aradu.4N10P	-3.39709	-6.91127	-2.21179	-2.20101	Down-regulated
Aradu.4Q29Q	-0.0866026	-0.577465	-0.360247	-0.908708	Down-regulated
Aradu.4QE7C	-1.03261	-1.24121	-0.863348	-0.723373	Down-regulated
Aradu.4QM78	-0.116453	-3.30637	-0.276222	-0.385097	Down-regulated
Aradu.4R69H	0.271889	3.16054	0.992971	1.24616	Up-regulated
Aradu.4S8GV	-1.79153	-0.100576	-1.24191	-0.151379	Down-regulated
Aradu.4U54R	0.209209	0.953576	0.368327	1.25566	Up-regulated
Aradu.4U5KX	-2.60738	-9.2711	-0.887443	-2.29242	Down-regulated
Aradu.4V0GE	-1.62496	-2.79196	-1.47687	-1.00133	Down-regulated
Aradu.4V6Q9	-0.855927	-11.2084	-0.379309	-0.0706756	Down-regulated
Aradu.4VN8I	-1.0198	-0.433355	-0.471169	-0.830106	Down-regulated
Aradu.4WX44	-1.20844	-1.78555	-0.0985188	-0.23561	Down-regulated
Aradu.4X1GI	-1.16056	-1.04231	-0.98056	-0.658868	Down-regulated
Aradu.4XH5K	-1.10719	-2.03606	-1.37344	-0.0924488	Down-regulated
Aradu.4XP3R	2.31753	3.74709	2.84957	1.645	Up-regulated
Aradu.4Y1KN	1.73382	1.06386	1.33254	1.58535	Up-regulated
Aradu.4Y8J9	-1.02108	-1.01864	-0.285628	-1.03805	Down-regulated
Aradu.503J9	-1.37092	-0.509139	-0.198241	-0.632951	Down-regulated
Aradu.50HZC	-1.75608	-2.74574	-1.91768	-0.311828	Down-regulated
Aradu.50JXX	-1.05839	-0.79136	-2.96872	-2.06657	Down-regulated
Aradu.51XIA	-0.958095	-0.312511	-0.215366	-1.41781	Down-regulated
Aradu.529HJ	-1.38399	-0.266557	-0.571507	-0.705972	Down-regulated
Aradu.52BXA	-1.68339	-1.33973	-0.673014	-0.550006	Down-regulated
Aradu.53P8J	-1.55446	-4.74753	-0.643412	-0.690008	Down-regulated
Aradu.543MU	-1.63367	-1.32332	-0.3012	-0.32409	Down-regulated
Aradu.545W2	-1.09034	-3.10139	-1.58615	-1.35115	Down-regulated
Aradu.54E1H	2.86514	3.97292	2.15736	3.01892	Up-regulated
Aradu.54E80	-3.04227	-1.89027	-1.68053	-0.671072	Down-regulated
Aradu.54J14	-0.303783	-0.708266	-0.0224656	-0.546873	Down-regulated
Aradu.55SXN	-0.955743	-1.23186	-0.105214	-0.689171	Down-regulated
Aradu.55V7V	-0.481321	-2.74004	-0.420386	-0.246614	Down-regulated
Aradu.55ZBP	-1.39532	-2.02443	-0.741061	-1.09845	Down-regulated
Aradu.55ZSU	-0.896898	-2.33121	-1.60535	-0.455013	Down-regulated
Aradu.56470	0.183934	2.39137	0.939418	0.0395829	Up-regulated
Aradu.56KME	-0.964749	-0.592419	-0.574479	-0.135507	Down-regulated
Aradu.56TDL	-0.532971	-0.751455	-0.659441	-0.254915	Down-regulated
Aradu.570RS	-1.83183	-2.98907	-0.927614	-0.644975	Down-regulated
Aradu.576P8	-0.915865	-0.675943	-0.376609	-0.309343	Down-regulated
Aradu.57C0B	-0.378422	-0.831451	-3.35348	-1.08926	Down-regulated
Aradu.57UGD	-0.112986	-0.767553	-1.52596	-0.440194	Down-regulated
Aradu.5816Z	-0.861837	-0.694182	-0.197473	-0.224999	Down-regulated
Aradu.581PV	-4.55702	-6.92846	-3.19078	-0.853762	Down-regulated
Aradu.583N0	-0.547779	-6.22468	-0.323977	-1.10841	Down-regulated
Aradu.58D1A	-1.34374	-3.50841	-0.0462926	-1.52846	Down-regulated
Aradu.58LEP	-0.725596	-1.36312	-0.544712	-0.0300361	Down-regulated
Aradu.58MV1	-0.882474	-2.22027	-0.730274	-0.0737892	Down-regulated
Aradu.58U06	3.25614	0.604418	0.678189	0.702302	Up-regulated
Aradu.58WGM	-3.46349	-0.401869	-2.26765	-0.541377	Down-regulated
Aradu.5926B	-1.39591	-1.86965	-1.84031	-0.260258	Down-regulated
Aradu.592LJ	-0.899637	-1.82131	-1.04369	-0.493513	Down-regulated
Aradu.599LW	0.469581	0.938274	1.7626	0.613005	Up-regulated
Aradu.59AEA	-0.378422	-4.72774	-2.48823	-0.309097	Down-regulated
Aradu.59L0J	-0.489645	-0.410432	-0.398907	-1.38435	Down-regulated
Aradu.59N99	-1.07698	-0.0552029	-3.34947	-0.508374	Down-regulated
Aradu.59UAH	-3.47429	-2.69765	-2.14718	-1.27056	Down-regulated
Aradu.5BW4X	-0.472121	-0.700002	-0.586949	-0.168613	Down-regulated
Aradu.5C0HU	-3.55607	-6.67535	-0.758698	-1.07684	Down-regulated
Aradu.5C90P	0.440185	0.011005	0.664579	1.30286	Up-regulated
Aradu.5CN8X	-1.47704	-5.74427	-1.22619	-0.436548	Down-regulated
Aradu.5D1VA	0.770167	1.4978	0.375975	0.064968	Up-regulated
Aradu.5DL54	-1.71065	-0.988221	-1.26349	-1.17522	Down-regulated
Aradu.5E20L	-2.8881	-2.03097	-0.329885	-0.733076	Down-regulated
Aradu.5FM79	-1.37294	-0.202852	-0.807127	-0.548168	Down-regulated
Aradu.5FT1Y	0.749957	0.116775	0.454347	0.48781	Up-regulated
Aradu.5HL6P	-1.39081	-1.1306	-2.49958	-1.7027	Down-regulated
Aradu.5J107	-1.58713	-5.70592	-0.453325	-0.071688	Down-regulated
Aradu.5K56I	-0.569037	-9.50165	-0.315837	-1.071	Down-regulated
Aradu.5K7C2	0.882813	0.287289	1.38406	0.880415	Up-regulated
Aradu.5M1Q4	-0.440994	-0.747339	-0.39996	-0.00846206	Down-regulated
Aradu.5M2H3	0.176217	1.19159	2.24768	1.72808	Up-regulated
Aradu.5N0BY	-1.56977	-0.637131	-0.874724	-0.148722	Down-regulated
Aradu.5N0CQ	-0.69516	-0.594925	-0.91937	-0.277609	Down-regulated
Aradu.5N0SW	-1.01878	-1.24828	-0.314352	-4.01042e-05	Down-regulated
Aradu.5N8I2	1.23395	0.535918	1.9882	1.41969	Up-regulated
Aradu.5P4X0	-0.221505	-0.898768	-0.528186	-0.0256515	Down-regulated
Aradu.5QH0B	-3.61428	-11.2285	-2.49654	-0.941912	Down-regulated
Aradu.5R8JC	-5.26926	-1.66644	-3.21356	-0.792055	Down-regulated
Aradu.5R97S	1.64715	1.51623	2.24039	0.375601	Up-regulated
Aradu.5T2RZ	-0.900533	-0.54031	-0.316557	-1.38997	Down-regulated
Aradu.5X2IT	-2.30043	-3.62264	-1.14127	-0.847447	Down-regulated
Aradu.5X8VR	-0.782698	-2.54574	-0.556752	-0.957297	Down-regulated
Aradu.5Y6Q8	-2.45785	-0.11006	-1.49342	-1.60788	Down-regulated
Aradu.5YR7S	-0.415171	-2.16926	-0.48335	-1.94837	Down-regulated
Aradu.5ZU1X	-2.09271	-0.491349	-1.06716	-0.025934	Down-regulated
Aradu.60FFJ	-3.13387	-1.22744	-0.88221	-0.293517	Down-regulated
Aradu.60I66	-1.24781	-8.29953	-1.31784	-1.18243	Down-regulated
Aradu.60IGT	-1.14195	-4.55268	-0.992733	-0.611029	Down-regulated
Aradu.60U13	-1.20411	-11.2553	-1.08264	-0.46492	Down-regulated
Aradu.61FU3	-0.58236	-1.98068	-0.836439	-0.247951	Down-regulated
Aradu.61HSA	0.991271	3.08915	1.08475	1.04252	Up-regulated
Aradu.61X9Q	-0.310737	-0.0508972	-0.585264	-0.635457	Down-regulated
Aradu.628VW	-0.887636	-0.679319	-0.761441	-0.200663	Down-regulated
Aradu.62EY9	-0.806588	-0.580044	-0.670018	-0.179386	Down-regulated
Aradu.62RLS	-1.70995	-4.19724	-1.03979	-1.33341	Down-regulated
Aradu.62T99	-0.330221	-0.974625	-0.169761	-0.423761	Down-regulated
Aradu.633AY	-0.996551	-0.563377	-0.846476	-0.392225	Down-regulated
Aradu.63EH0	-2.88824	-0.817541	-1.60705	-2.32085	Down-regulated
Aradu.646M1	-0.364968	-0.684113	-0.243305	-0.32367	Down-regulated
Aradu.6486X	-0.295096	-0.775106	-5.63767	-1.28216	Down-regulated
Aradu.64FTH	-1.88517	-2.89765	-0.777493	-0.646721	Down-regulated
Aradu.64HDX	-0.387843	-1.24131	-5.38042	-3.47399	Down-regulated
Aradu.64NDC	-1.58795	-10.9615	-2.13422	-0.866468	Down-regulated
Aradu.65N0S	-1.69339	-1.90341	-0.330729	-1.51467	Down-regulated
Aradu.65NT6	-0.616424	-1.04129	-0.600568	-0.440992	Down-regulated
Aradu.66HB8	0.828003	0.45357	0.465232	0.671206	Up-regulated
Aradu.66NDW	0.109065	0.990434	0.0205552	0.339017	Up-regulated
Aradu.66PTX	-0.722114	-0.889751	-0.20239	-0.33481	Down-regulated
Aradu.66XRP	-2.82955	-7.54942	-2.896	-1.12421	Down-regulated
Aradu.671CI	-2.21988	-4.50709	-2.31188	-1.63938	Down-regulated
Aradu.67W6F	-0.88273	-0.262067	-0.781962	-1.97563	Down-regulated
Aradu.681W4	0.744606	2.18185	1.43446	0.805253	Up-regulated
Aradu.687AB	-0.658692	-3.85191	-0.981305	-0.653005	Down-regulated
Aradu.68MCI	-2.48395	-0.839068	-1.88479	-0.358149	Down-regulated
Aradu.68QSX	3.70834	5.71697	2.93435	0.0723764	Up-regulated
Aradu.69JL5	-2.53336	-2.27379	-1.32562	-1.72047	Down-regulated
Aradu.6AI81	-2.34515	-2.72101	-1.12164	-0.592285	Down-regulated
Aradu.6C1C6	-0.13286	-3.77292	-0.877886	-0.488761	Down-regulated
Aradu.6CW61	-2.40909	-3.26042	-0.418909	-2.44761	Down-regulated
Aradu.6DM00	-1.19329	-0.96042	-0.0462242	-0.540461	Down-regulated
Aradu.6E5XK	-2.40685	-13.9571	-2.20821	-0.0876349	Down-regulated
Aradu.6EI5D	-1.50028	-1.72623	-1.52004	-1.71983	Down-regulated
Aradu.6FR0W	-1.27375	-1.53142	-0.664227	-1.10191	Down-regulated
Aradu.6FX3T	-1.6177	-4.49177	-0.278035	-0.199168	Down-regulated
Aradu.6G4CM	-1.92309	-1.87659	-1.65878	-0.00441607	Down-regulated
Aradu.6H4PP	-1.14619	-2.45678	-0.243602	-1.87538	Down-regulated
Aradu.6IM3W	-2.50692	-3.5101	-0.666251	-0.548653	Down-regulated
Aradu.6J0H0	-0.824508	-1.00732	-0.588535	-0.0196555	Down-regulated
Aradu.6JB9C	-1.89283	-4.34702	-0.157098	-0.896855	Down-regulated
Aradu.6JP4A	-1.72771	-0.197421	-0.605266	-0.47816	Down-regulated
Aradu.6L9TM	-1.28399	-2.25359	-0.654763	-0.150084	Down-regulated
Aradu.6LK51	-1.1667	-1.6815	-0.293683	-0.292579	Down-regulated
Aradu.6M14N	-1.36378	-2.05719	-0.600596	-1.92262	Down-regulated
Aradu.6M4Q5	2.17576	3.00751	4.06577	2.99141	Up-regulated
Aradu.6NR0H	-0.565964	-2.94725	-0.0217907	-1.99959	Down-regulated
Aradu.6P44A	0.263169	1.23858	0.763098	1.04543	Up-regulated
Aradu.6PG6R	-0.903773	-2.05301	-0.0464539	-0.167133	Down-regulated
Aradu.6PX5N	-1.65787	-6.59699	-1.78361	-2.20246	Down-regulated
Aradu.6Q29H	-0.804796	-4.01673	-0.942445	-1.62659	Down-regulated
Aradu.6RC9F	-1.70545	-0.833197	-1.04023	-0.177039	Down-regulated
Aradu.6S06R	-2.81718	-1.68833	-2.00709	-0.385176	Down-regulated
Aradu.6S9EF	-1.13589	-1.15275	-0.477102	-1.06388	Down-regulated
Aradu.6SN81	-0.831923	-4.85106	-0.757051	-0.51074	Down-regulated
Aradu.6T12T	-1.80833	-1.40529	-1.23298	-0.276294	Down-regulated
Aradu.6T94Y	-1.79822	-0.702619	-0.811318	-0.387291	Down-regulated
Aradu.6T9HL	1.36797	0.28073	1.04841	0.883518	Up-regulated
Aradu.6TH01	0.507561	6.53478	2.28107	0.939097	Up-regulated
Aradu.6V7BJ	-0.0883414	-0.511682	-0.0375383	-0.584924	Down-regulated
Aradu.6W1XZ	-1.00468	-1.0958	-1.00375	-1.40326	Down-regulated
Aradu.6X61Q	-0.627335	-8.12308	-0.649516	-0.32101	Down-regulated
Aradu.6XT5I	-1.35545	-0.91849	-1.44329	-0.963965	Down-regulated
Aradu.6YC20	-0.208476	-0.918374	-5.63767	-0.747155	Down-regulated
Aradu.707WA	-1.28316	-10.0674	-1.39916	-1.53848	Down-regulated
Aradu.70NQH	-0.662185	-0.42	-0.611544	-0.590322	Down-regulated
Aradu.70QSY	2.48208	2.00695	1.83047	0.15088	Up-regulated
Aradu.70Y4Q	-1.3269	-9.58086	-0.223703	-0.0441119	Down-regulated
Aradu.7116E	-1.44328	-0.381302	-1.13944	-0.449156	Down-regulated
Aradu.71EUZ	-1.28814	-1.04336	-0.960755	-0.178866	Down-regulated
Aradu.71JRQ	-2.51297	-10.5227	-2.00673	-0.503457	Down-regulated
Aradu.71U9H	-0.307099	-0.558064	-0.109784	-0.461567	Down-regulated
Aradu.72AL0	-0.571945	-0.916589	-0.147851	-0.341738	Down-regulated
Aradu.72FPI	-1.05329	-0.0237056	-0.669731	-0.57599	Down-regulated
Aradu.72PI8	-2.2699	-3.5524	-1.32898	-0.601883	Down-regulated
Aradu.72QL5	-1.88094	-5.4117	-0.0413331	-0.046145	Down-regulated
Aradu.734NR	-1.24886	-0.0683489	-0.906775	-0.823784	Down-regulated
Aradu.73C42	-1.11072	-0.880375	-0.910712	-0.705573	Down-regulated
Aradu.73JAV	1.24161	1.45565	0.643841	0.499642	Up-regulated
Aradu.747VP	-0.763247	-0.882879	-0.859944	-0.0161377	Down-regulated
Aradu.75JKD	1.02547	4.7971	0.536497	2.42073	Up-regulated
Aradu.76095	1.47991	0.75547	2.31371	0.18259	Up-regulated
Aradu.76EJ2	1.09346	0.403218	1.63615	1.37488	Up-regulated
Aradu.76HI2	0.470793	2.63494	2.61946	0.0697878	Up-regulated
Aradu.77WYF	-0.511131	-5.44218	-0.623298	-0.0358736	Down-regulated
Aradu.780AB	-1.26204	-0.849255	-1.17695	-0.0390851	Down-regulated
Aradu.78HGD	-1.59672	-5.53254	-1.05093	-2.4926	Down-regulated
Aradu.78S6P	-0.745681	-0.453237	-1.16214	-0.0135955	Down-regulated
Aradu.78VGB	-1.24727	-1.39455	-1.47091	-0.518051	Down-regulated
Aradu.7946Q	-0.942224	-0.686026	-6.84341	-1.25674	Down-regulated
Aradu.7950J	-0.8325	-0.604459	-0.797297	-0.206569	Down-regulated
Aradu.79FBE	-0.843665	-0.755179	-0.402197	-0.177511	Down-regulated
Aradu.79H33	-0.881375	-0.311063	-0.401806	-0.733893	Down-regulated
Aradu.79YD1	-1.18702	-2.04338	-0.539689	-0.693667	Down-regulated
Aradu.7AK58	-1.21392	-0.946237	-0.192666	-0.0570275	Down-regulated
Aradu.7AN5E	-1.89677	-0.0503407	-5.38042	-2.57768	Down-regulated
Aradu.7AQ1B	2.18224	2.51955	1.55775	1.07559	Up-regulated
Aradu.7B5LR	-0.334717	-0.0249887	-0.390758	-2.24645	Down-regulated
Aradu.7C3YV	-1.64934	-0.179119	-1.57604	-2.31571	Down-regulated
Aradu.7D9HL	-0.292178	-0.604622	-0.280726	-0.58318	Down-regulated
Aradu.7E1BH	-0.0345138	-2.53614	-0.2676	-2.71594	Down-regulated
Aradu.7FN1T	-1.09897	-2.12154	-0.046285	-1.7225	Down-regulated
Aradu.7H0DM	-1.60257	-0.795718	-0.238574	-1.251	Down-regulated
Aradu.7I9JY	-1.99368	-7.29974	-0.875025	-0.623155	Down-regulated
Aradu.7K2S3	-3.21933	-2.14274	-2.29067	-1.12231	Down-regulated
Aradu.7KS6X	-0.577077	-0.632422	-0.156506	-0.993231	Down-regulated
Aradu.7L15H	1.32928	0.016204	1.23267	0.274416	Up-regulated
Aradu.7LZ09	-1.06189	-0.981884	-0.791358	-0.400746	Down-regulated
Aradu.7N61Y	-1.92492	-1.70162	-1.0948	-0.576923	Down-regulated
Aradu.7N93N	1.87832	0.824164	3.33514	0.676557	Up-regulated
Aradu.7NI41	-1.06703	-1.48262	-0.170178	-0.026453	Down-regulated
Aradu.7P7K6	-0.915244	-1.83813	-0.653546	-4.22664	Down-regulated
Aradu.7QE0L	2.57436	3.44156	1.06619	0.335082	Up-regulated
Aradu.7S0UL	-0.389437	-0.617919	-0.00896181	-0.25768	Down-regulated
Aradu.7SN56	2.63315	0.349063	1.38252	1.08007	Up-regulated
Aradu.7T8W5	1.87832	1.9884	5.99966	0.0528059	Up-regulated
Aradu.7V6T8	2.69321	7.33355	1.35067	2.16169	Up-regulated
Aradu.7W39T	-4.51568	-2.04408	-2.43314	-2.19925	Down-regulated
Aradu.7X3HU	-0.746236	-2.51052	-1.82137	-1.88525	Down-regulated
Aradu.7X5EV	-1.08653	-3.20586	-0.0453653	-0.5128	Down-regulated
Aradu.7X679	-0.211643	-0.830062	-0.292404	-0.258875	Down-regulated
Aradu.7Y3DJ	0.10848	1.10699	0.0204957	0.302057	Up-regulated
Aradu.7YA73	-0.507669	-2.00127	-0.365018	-0.429194	Down-regulated
Aradu.7Z02Q	-2.15975	-0.427624	-0.33222	-0.863455	Down-regulated
Aradu.7Z2RH	-1.28058	-0.558297	-1.39295	-0.15133	Down-regulated
Aradu.7Z35Q	-1.71701	-0.824573	-0.386962	-0.419756	Down-regulated
Aradu.7ZB8K	-1.55623	-8.58487	-0.478377	-0.0408966	Down-regulated
Aradu.7ZE4W	-0.0883543	-0.217404	-0.780144	-0.682446	Down-regulated
Aradu.805L3	-0.20258	-0.634728	-0.0508985	-1.6895	Down-regulated
Aradu.80TQM	-0.817044	-5.32107	-0.336412	-0.18965	Down-regulated
Aradu.810XL	-0.699716	-0.901195	-0.41711	-0.316977	Down-regulated
Aradu.81ZRX	0.403939	0.700703	0.371099	0.223055	Up-regulated
Aradu.82IUF	-2.66552	-1.70877	-0.809438	-3.38977	Down-regulated
Aradu.82KWN	-3.68785	-0.574399	-1.69874	-0.610434	Down-regulated
Aradu.82ZX0	-0.0226603	-0.762249	-0.513395	-0.0899644	Down-regulated
Aradu.833JW	-0.163431	-2.2823	-0.471501	-0.175481	Down-regulated
Aradu.83UZ1	2.92062	1.79717	0.764458	2.23086	Up-regulated
Aradu.84WMC	1.66391	1.71742	0.950446	0.802714	Up-regulated
Aradu.852QV	-0.91512	-2.40321	-0.0446395	-1.91452	Down-regulated
Aradu.86C6D	-0.522945	-2.17993	-0.156314	-0.413744	Down-regulated
Aradu.86HMY	-0.712876	-0.830135	-0.562538	-0.60492	Down-regulated
Aradu.86IX3	0.497229	1.20752	0.364147	1.06264	Up-regulated
Aradu.8764I	-2.15339	-0.645201	-1.45735	-1.77337	Down-regulated
Aradu.87KA0	-3.0897	-3.03827	-2.23098	-0.604808	Down-regulated
Aradu.88298	-1.70816	-1.02165	-1.64807	-0.596551	Down-regulated
Aradu.88AVX	-0.906051	-0.334436	-0.869291	-0.953766	Down-regulated
Aradu.88B96	-0.973089	-1.21513	-0.0981912	-1.31138	Down-regulated
Aradu.88CF0	-1.24697	-7.12847	-0.600438	-0.23178	Down-regulated
Aradu.88KLW	-0.929144	-1.2053	-0.0167089	-0.967014	Down-regulated
Aradu.892NG	-1.17265	-6.9029	-0.942445	-2.12589	Down-regulated
Aradu.898PR	-0.776535	-2.21603	-0.0666373	-0.398388	Down-regulated
Aradu.89I67	-0.923195	-1.54702	-0.500543	-0.585671	Down-regulated
Aradu.8A22P	-1.90464	-0.506294	-0.855892	-0.679108	Down-regulated
Aradu.8C9LT	0.624263	1.93855	0.35298	0.180385	Up-regulated
Aradu.8CI8S	0.406987	1.1979	2.54768	2.07497	Up-regulated
Aradu.8D3W5	-0.107965	-2.69484	-1.93657	-0.137272	Down-regulated
Aradu.8E2ZD	1.42345	3.58318	0.96896	2.16415	Up-regulated
Aradu.8E3BL	-0.335081	-0.597245	-0.385496	-0.396445	Down-regulated
Aradu.8E49T	-1.65115	-0.900348	-0.944107	-0.412529	Down-regulated
Aradu.8EQ04	3.95907	0.475081	2.64974	0.209936	Up-regulated
Aradu.8GL4A	-3.77422	-1.34736	-2.07663	-1.35026	Down-regulated
Aradu.8GS2N	-0.905251	-6.36071	-0.638036	-0.686131	Down-regulated
Aradu.8I027	-0.754425	-1.47581	-0.339921	-0.147325	Down-regulated
Aradu.8I3T0	-1.75349	-0.069732	-0.189527	-3.18842	Down-regulated
Aradu.8II80	-1.38246	-0.732076	-0.484059	-0.277598	Down-regulated
Aradu.8J2JE	1.01261	1.1693	2.80627	2.42586	Up-regulated
Aradu.8J5IB	-1.60142	-4.02042	-0.619315	-1.2976	Down-regulated
Aradu.8J9WZ	-1.25443	-3.74452	-1.32181	-0.151432	Down-regulated
Aradu.8JG2E	-1.98329	-8.56089	-1.42452	-1.02766	Down-regulated
Aradu.8KW68	2.9643	1.47526	3.99064	0.902796	Up-regulated
Aradu.8L7DK	-1.74988	-0.809796	-1.1354	-1.34012	Down-regulated
Aradu.8LT75	3.55195	1.3529	2.77862	1.36403	Up-regulated
Aradu.8LX7K	-0.518802	-6.02721	-1.0565	-0.143644	Down-regulated
Aradu.8M14A	-0.682464	-1.81437	-0.124114	-1.1037	Down-regulated
Aradu.8MU6L	0.101951	0.337308	0.70198	2.61633	Up-regulated
Aradu.8N23N	0.769696	0.546787	0.632111	1.18395	Up-regulated
Aradu.8N7Z6	-0.060282	-1.03815	-3.19078	-0.620068	Down-regulated
Aradu.8N87B	-0.63951	-1.07055	-0.38879	-0.379877	Down-regulated
Aradu.8NX9K	-0.279984	-1.58951	-0.731565	-0.321038	Down-regulated
Aradu.8P9WR	-1.58239	-1.20335	-2.15767	-3.67122	Down-regulated
Aradu.8QX2U	1.69421	0.0456662	1.92058	0.398946	Up-regulated
Aradu.8S28F	-3.91128	-11.0403	-0.453325	-1.92067	Down-regulated
Aradu.8T38A	-1.36673	-1.90253	-1.31612	-2.29102	Down-regulated
Aradu.8U72L	-1.06115	-0.838616	-0.652081	-0.324414	Down-regulated
Aradu.8X20T	-1.90622	-1.08633	-1.53686	-0.350926	Down-regulated
Aradu.8Y4VT	-4.2879	-7.55212	-1.36961	-7.51822	Down-regulated
Aradu.8Y5FN	-0.732351	-1.2584	-1.2785	-1.14714	Down-regulated
Aradu.8Z9JB	-2.27713	-0.720122	-1.06744	-1.67826	Down-regulated
Aradu.8ZG8V	-2.67349	-4.54243	-1.53854	-4.27054	Down-regulated
Aradu.901JV	-0.201726	-2.92913	-0.31465	-0.0281259	Down-regulated
Aradu.901R7	-2.65349	-1.07779	-2.10246	-1.85337	Down-regulated
Aradu.90QAV	3.87763	1.89352	1.93567	3.62506	Up-regulated
Aradu.919C4	-1.07361	-1.63208	-1.03991	-0.38747	Down-regulated
Aradu.91Y21	0.83211	1.14973	0.374922	0.755995	Up-regulated
Aradu.92926	-0.882241	-5.0069	-0.41383	-1.14713	Down-regulated
Aradu.92GTL	0.769533	1.62643	0.484364	2.20684	Up-regulated
Aradu.92NBY	-3.38731	-3.02722	-0.67492	-0.802493	Down-regulated
Aradu.92XHB	-0.810591	-1.40737	-0.292328	-0.403724	Down-regulated
Aradu.92ZAJ	1.63534	2.56733	0.988149	0.245171	Up-regulated
Aradu.938CR	-1.49312	-4.15769	-0.600106	-0.462046	Down-regulated
Aradu.93BFM	-0.567624	-1.42134	-0.190293	-0.194332	Down-regulated
Aradu.93KPA	-0.16592	-6.40353	-2.62135	-2.25807	Down-regulated
Aradu.93TCK	-1.70748	-0.904449	-0.692959	-0.925705	Down-regulated
Aradu.942ZP	-0.405102	-0.20563	-0.0334242	-1.70118	Down-regulated
Aradu.947EB	-2.93466	-0.91816	-2.06824	-0.448822	Down-regulated
Aradu.94EZM	-0.405151	-0.843995	-0.624116	-0.469102	Down-regulated
Aradu.94UHF	-1.34799	-0.157229	-1.25072	-1.08897	Down-regulated
Aradu.96ASX	-0.605756	-0.0577697	-0.0413331	-1.17425	Down-regulated
Aradu.96DV9	1.92425	2.03787	0.840998	1.02348	Up-regulated
Aradu.96IA2	-4.18993	-4.93128	-3.05747	-1.67028	Down-regulated
Aradu.96Y9G	-0.214607	-0.870018	-0.070201	-0.591128	Down-regulated
Aradu.970W1	-2.0023	-1.95898	-1.87931	-0.205883	Down-regulated
Aradu.97UJ3	-0.520808	-1.60054	-0.994154	-0.231263	Down-regulated
Aradu.97V2G	-2.6845	-4.2742	-1.10176	-2.11418	Down-regulated
Aradu.980UL	-1.10551	-0.909664	-1.62771	-0.950723	Down-regulated
Aradu.98HUF	-0.606305	-0.440344	-0.542797	-0.345764	Down-regulated
Aradu.98U3Z	0.622985	1.42241	5.02204	0.0250364	Up-regulated
Aradu.99LYU	-2.8689	-1.68042	-1.25491	-0.197536	Down-regulated
Aradu.99QYP	-7.00814	-5.80817	-2.035	-0.921869	Down-regulated
Aradu.9AI6Q	0.163691	1.65152	0.733857	1.2558	Up-regulated
Aradu.9B91T	-1.34409	-1.68943	-0.891123	-0.159854	Down-regulated
Aradu.9DS5H	-0.792257	-0.837338	-0.73242	-0.118728	Down-regulated
Aradu.9EZ7Z	2.82914	1.04535	1.15392	1.04916	Up-regulated
Aradu.9FF24	-0.161762	-1.01904	-0.436709	-0.219642	Down-regulated
Aradu.9G22P	-0.401568	-0.571289	-0.286541	-1.19483	Down-regulated
Aradu.9G3ZE	-3.0897	-1.50419	-1.38755	-1.4192	Down-regulated
Aradu.9GG9E	-1.41208	-3.11402	-0.966145	-0.15199	Down-regulated
Aradu.9H2L5	-0.418479	-2.38493	-0.564753	-0.561947	Down-regulated
Aradu.9H4ZK	-5.93323	-10.2452	-2.09926	-0.744904	Down-regulated
Aradu.9H6TR	-2.36417	-1.44479	-0.877886	-1.70781	Down-regulated
Aradu.9I4XH	-2.71492	-0.54954	-1.13938	-1.77448	Down-regulated
Aradu.9I8ZE	-0.67119	-0.938405	-0.972139	-0.0321234	Down-regulated
Aradu.9IX37	-2.07184	-2.67235	-0.445403	-1.44907	Down-regulated
Aradu.9K5PT	0.601104	2.2105	0.470788	0.344881	Up-regulated
Aradu.9K9IH	-4.92996	-10.3078	-1.53588	-0.991429	Down-regulated
Aradu.9KW9E	-0.359864	-0.508922	-0.268493	-0.804674	Down-regulated
Aradu.9L539	-4.75963	-5.18753	-1.1772	-0.415382	Down-regulated
Aradu.9L81W	0.505259	8.52124	0.822904	3.30834	Up-regulated
Aradu.9MQ2E	-2.22231	-1.43759	-0.43732	-1.55882	Down-regulated
Aradu.9MZ2X	-2.65314	-3.17053	-0.420756	-1.26974	Down-regulated
Aradu.9P2II	-1.0485	-0.695314	-0.824352	-0.264928	Down-regulated
Aradu.9P6VM	-0.359937	-0.707848	-0.420317	-0.186597	Down-regulated
Aradu.9Q1AJ	-0.728795	-4.25127	-0.995144	-0.0131998	Down-regulated
Aradu.9Q3CE	-0.463539	-2.26447	-0.085734	-1.15459	Down-regulated
Aradu.9R95M	-0.409447	-0.736015	-0.431231	-0.0293127	Down-regulated
Aradu.9RA3K	-1.2687	-1.04435	-0.393429	-0.304918	Down-regulated
Aradu.9RJ5C	-2.37523	-3.90088	-1.51311	-0.402031	Down-regulated
Aradu.9SL2J	-1.42223	-0.316263	-0.800313	-0.581006	Down-regulated
Aradu.9T4H8	4.18705	0.0593799	3.02704	1.19856	Up-regulated
Aradu.9VB1R	-0.821854	-7.27922	-0.464302	-0.211418	Down-regulated
Aradu.9W61Z	-0.837413	-0.895908	-0.320215	-0.327142	Down-regulated
Aradu.9XQ5Q	0.301341	0.876193	0.897726	0.963859	Up-regulated
Aradu.9YK5E	-1.18495	-2.01265	-0.850131	-1.32629	Down-regulated
Aradu.9Z0KG	-1.9615	-1.68263	-0.83061	-0.396365	Down-regulated
Aradu.9Z8LC	-1.74916	-3.27634	-0.294921	-1.06542	Down-regulated
Aradu.A0XEY	-0.0632046	-1.11092	-0.892084	-0.62081	Down-regulated
Aradu.A1BA5	-0.499348	-1.1488	-0.773627	-0.0800276	Down-regulated
Aradu.A1GM4	0.592983	2.08771	1.13844	0.279079	Up-regulated
Aradu.A1S7T	-1.29137	-0.391451	-0.728342	-0.154003	Down-regulated
Aradu.A1STR	-2.06916	-1.14379	-1.50796	-0.439667	Down-regulated
Aradu.A2SS4	-0.795312	-0.36062	-0.813787	-0.280653	Down-regulated
Aradu.A30Z4	0.182654	5.19169	5.33506	2.27139	Up-regulated
Aradu.A32HC	-1.20122	-0.371663	-0.927701	-0.27078	Down-regulated
Aradu.A3JK2	-1.77046	-0.664781	-1.06095	-0.533256	Down-regulated
Aradu.A3K6K	-3.49281	-8.10843	-0.701819	-1.42947	Down-regulated
Aradu.A42TE	0.302439	1.59206	0.694261	0.728055	Up-regulated
Aradu.A45R9	-1.34374	-6.84179	-1.23133	-0.562295	Down-regulated
Aradu.A4D5T	0.0933531	2.53416	0.874991	1.8563	Up-regulated
Aradu.A6K7H	-2.36417	-0.354572	-0.445403	-1.05345	Down-regulated
Aradu.A6VDY	-2.46575	-1.44118	-0.389897	-0.552002	Down-regulated
Aradu.A7LBJ	-2.06457	-1.14643	-0.0459769	-0.945115	Down-regulated
Aradu.A7QZ5	-1.87721	-0.753299	-0.599143	-0.0655999	Down-regulated
Aradu.A8BK4	-0.913032	-0.610058	-0.535403	-0.133637	Down-regulated
Aradu.A8MFY	-0.564265	-2.73036	-0.125645	-2.70303	Down-regulated
Aradu.A92J9	0.979018	0.885766	0.62893	0.0161779	Up-regulated
Aradu.A9E1A	-1.51325	-1.02017	-0.749841	-0.672441	Down-regulated
Aradu.A9F8B	-0.672516	-0.267814	-0.235711	-0.528835	Down-regulated
Aradu.AA5XP	-1.34745	-2.66216	-1.28805	-0.197346	Down-regulated
Aradu.AAS86	2.38702	0.053504	2.95562	0.345269	Up-regulated
Aradu.ABK5U	-0.35932	-1.64164	-0.982968	-0.269467	Down-regulated
Aradu.ACM7F	-0.503782	-0.736925	-5.06713	-0.0503777	Down-regulated
Aradu.AEH7T	-0.175809	-0.849384	-0.125547	-0.204666	Down-regulated
Aradu.AF17Q	-2.17414	-2.08016	-1.41127	-0.52502	Down-regulated
Aradu.AF7PL	-0.921402	-0.0354749	-1.20384	-1.42213	Down-regulated
Aradu.AFA68	-1.16265	-3.39612	-0.0464412	-1.04596	Down-regulated
Aradu.AFE12	-0.569663	-2.25863	-0.0794379	-0.0442641	Down-regulated
Aradu.AG0VE	-0.66976	-0.749665	-0.341618	-0.00951325	Down-regulated
Aradu.AH39E	2.75424	0.972406	1.96522	1.77147	Up-regulated
Aradu.AH6II	0.0134409	0.732538	0.238067	0.204586	Up-regulated
Aradu.AJX1D	-3.34409	-2.19312	-1.05732	-0.718828	Down-regulated
Aradu.AKR4I	-0.216474	-0.539388	-0.334525	-0.414166	Down-regulated
Aradu.AL413	-0.0250868	-0.622478	-0.265341	-0.693599	Down-regulated
Aradu.ALT43	1.53459	0.365554	2.16687	0.217634	Up-regulated
Aradu.AM9MC	0.184906	1.87068	0.410191	0.292501	Up-regulated
Aradu.AN030	-0.272985	-3.3122	-0.114765	-0.0883318	Down-regulated
Aradu.ANS8T	-2.13369	-0.841355	-1.89551	-1.05082	Down-regulated
Aradu.AP1SL	0.186053	4.35653	1.18214	2.88773	Up-regulated
Aradu.AQ0H7	0.399669	1.10875	0.63267	0.907359	Up-regulated
Aradu.AR3UR	0.941098	2.71804	1.15548	1.45818	Up-regulated
Aradu.AS61L	-0.865354	-2.93556	-1.80554	-0.349355	Down-regulated
Aradu.AT0C1	0.83211	1.02753	0.292369	0.526192	Up-regulated
Aradu.AT974	-1.01128	-5.1454	-0.628767	-0.296338	Down-regulated
Aradu.ATF4P	1.09969	0.129425	0.796738	0.314993	Up-regulated
Aradu.ATH33	0.0682094	1.63668	0.470588	0.155733	Up-regulated
Aradu.AVD8P	-1.00324	-0.519659	-1.00781	-0.357368	Down-regulated
Aradu.AW4VB	-3.29762	-7.87817	-1.92583	-0.487534	Down-regulated
Aradu.AW9HW	-0.0277699	-0.557874	-0.232037	-0.399777	Down-regulated
Aradu.AYC9R	0.458058	3.10089	0.0408089	2.2722	Up-regulated
Aradu.AYN79	0.577553	7.66262	0.0650562	1.06832	Up-regulated
Aradu.AZ3NN	-1.10908	-5.30157	-0.16444	-0.982079	Down-regulated
Aradu.B1CQK	-0.199431	-1.40771	-0.196134	-0.0323614	Down-regulated
Aradu.B1UPD	4.73675	2.95686	3.60655	0.0895711	Up-regulated
Aradu.B219P	-1.6294	-4.35963	-0.678315	-0.651275	Down-regulated
Aradu.B3DE0	-0.565833	-0.90578	-0.344368	-0.194146	Down-regulated
Aradu.B3V7U	-1.06668	-0.754712	-0.716684	-0.23653	Down-regulated
Aradu.B45K6	-2.05671	-1.85452	-0.80796	-0.51867	Down-regulated
Aradu.B4FEF	2.06711	1.12342	2.60053	0.470408	Up-regulated
Aradu.B4JF5	3.25614	5.04632	0.236129	0.456894	Up-regulated
Aradu.B4JL3	0.0603836	0.624953	0.615824	0.670173	Up-regulated
Aradu.B58RP	-0.518672	-0.975226	-0.131774	-0.172674	Down-regulated
Aradu.B59YJ	1.04304	0.500792	0.121634	0.925138	Up-regulated
Aradu.B5K6R	-2.06266	-2.0404	-1.23414	-0.131953	Down-regulated
Aradu.B5XEM	-1.37103	-0.393345	-0.473373	-0.89314	Down-regulated
Aradu.B71RC	-1.86221	-9.42746	-0.65957	-0.0188501	Down-regulated
Aradu.B73B3	-1.13412	-0.556771	-0.582953	-0.171456	Down-regulated
Aradu.B7486	-0.822965	-0.821311	-0.660508	-0.70055	Down-regulated
Aradu.B78C7	-4.95665	-1.74196	-0.844574	-0.946315	Down-regulated
Aradu.B7BPA	-0.787042	-1.75448	-0.380263	-1.2959	Down-regulated
Aradu.B7QXE	-1.28913	-0.519611	-0.277375	-0.428324	Down-regulated
Aradu.B7RDM	-1.0009	-2.1566	-0.836864	-1.31336	Down-regulated
Aradu.B8D8W	-1.6663	-6.66798	-0.771838	-0.521351	Down-regulated
Aradu.B8HIV	1.71205	0.410688	2.32258	0.263519	Up-regulated
Aradu.B8LPK	5.79136	2.84649	4.8613	1.92395	Up-regulated
Aradu.B8U65	-2.2574	-1.11387	-1.07392	-1.72365	Down-regulated
Aradu.B8V9A	-0.0242602	-1.60193	-0.386103	-1.90339	Down-regulated
Aradu.B9597	2.88271	3.0794	3.95506	1.68856	Up-regulated
Aradu.B9ITB	-1.76274	-3.89542	-0.00622817	-0.897304	Down-regulated
Aradu.B9QD5	-2.98883	-7.96847	-0.883827	-0.148421	Down-regulated
Aradu.BA19Q	-1.79339	-5.18807	-0.836336	-0.484551	Down-regulated
Aradu.BAW8N	-2.48902	-14.297	-1.62469	-0.167803	Down-regulated
Aradu.BB42B	-0.0619643	-0.945329	-0.0717346	-0.150398	Down-regulated
Aradu.BBP4Z	4.73675	2.99973	0.512192	0.521891	Up-regulated
Aradu.BCZ93	2.26701	0.0768513	2.67954	0.413191	Up-regulated
Aradu.BDN4J	-1.46669	-8.43877	-0.759767	-1.66307	Down-regulated
Aradu.BEM5C	0.977671	0.115689	0.623011	0.52164	Up-regulated
Aradu.BF26W	-2.06941	-2.04098	-0.729233	-1.34198	Down-regulated
Aradu.BF3TK	-0.263474	-0.60902	-0.177491	-0.372507	Down-regulated
Aradu.BF56P	-0.865746	-0.441161	-0.257965	-2.27974	Down-regulated
Aradu.BH2WF	5.92789	2.55252	0.355673	2.7124	Up-regulated
Aradu.BI6TR	-1.34435	-2.0085	-0.63521	-1.50201	Down-regulated
Aradu.BIZ8F	-0.904991	-1.36319	-0.600596	-0.404413	Down-regulated
Aradu.BJC34	-1.51368	-1.26411	-0.0455504	-1.22431	Down-regulated
Aradu.BJL71	-6.10053	-3.46496	-1.01595	-0.737615	Down-regulated
Aradu.BK8YY	-6.25043	-2.00109	-0.235212	-0.410383	Down-regulated
Aradu.BK9AL	0.411351	1.30886	0.806666	0.735399	Up-regulated
Aradu.BK9FC	-1.10555	-1.80344	-0.585051	-0.0017555	Down-regulated
Aradu.BLA0I	0.997147	0.579047	0.0974211	1.63042	Up-regulated
Aradu.BM5JE	-0.934749	-1.73738	-0.354741	-0.374662	Down-regulated
Aradu.BN5L8	-1.31249	-3.39384	-0.848211	-1.54454	Down-regulated
Aradu.BN8ZR	-0.612863	-0.00786173	-0.709742	-1.2327	Down-regulated
Aradu.BN9N7	-1.06015	-0.989361	-2.60117	-0.114547	Down-regulated
Aradu.BP0GU	-1.80611	-1.47245	-0.0464127	-1.11683	Down-regulated
Aradu.BP38Y	-1.27247	-4.77944	-1.00784	-2.41642	Down-regulated
Aradu.BP51F	-1.82698	-6.57114	-1.36163	-1.10369	Down-regulated
Aradu.BRH71	-0.703749	-2.46048	-0.533642	-0.348495	Down-regulated
Aradu.BT56C	-1.58065	-1.75469	-0.630344	-0.661997	Down-regulated
Aradu.BU6G6	-0.545334	-0.980609	-1.01595	-0.486	Down-regulated
Aradu.BUG6E	0.848313	2.32321	0.488281	0.300591	Up-regulated
Aradu.BV641	2.27021	0.100688	7.98265	0.0576337	Up-regulated
Aradu.BVL00	-1.12616	-0.194197	-0.216363	-1.66586	Down-regulated
Aradu.BWE0N	-0.960334	-10.4943	-0.170477	-0.231445	Down-regulated
Aradu.BWM82	6.98556	2.34321	8.22968	2.28537	Up-regulated
Aradu.BWW57	-1.46947	-9.60391	-0.758698	-0.380108	Down-regulated
Aradu.BY2T1	-4.3048	-3.62233	-3.13742	-2.4714	Down-regulated
Aradu.BYJ1W	1.64705	1.12943	0.566337	1.14381	Up-regulated
Aradu.BYP3X	-0.345606	-1.18975	-0.0335226	-0.00782434	Down-regulated
Aradu.C0153	-3.5351	-2.41141	-2.00584	-1.42948	Down-regulated
Aradu.C0E4H	-0.101026	-5.63392	-0.306035	-0.495939	Down-regulated
Aradu.C0F6J	-2.35653	-6.06475	-1.74554	-1.41815	Down-regulated
Aradu.C0FK0	-0.451905	-1.92093	-0.607286	-0.0870858	Down-regulated
Aradu.C0GMC	0.183399	1.05267	1.3333	1.6689	Up-regulated
Aradu.C0K46	-3.36842	-0.849513	-0.0413331	-2.87584	Down-regulated
Aradu.C0KMT	0.774605	0.752342	1.01271	0.0830235	Up-regulated
Aradu.C0Q6Q	-2.06528	-0.693101	-0.933573	-0.315543	Down-regulated
Aradu.C160W	1.47985	0.97046	0.485332	0.151189	Up-regulated
Aradu.C1NT8	-0.636194	-5.01942	-0.903719	-1.32582	Down-regulated
Aradu.C1S3R	-0.0653928	-1.29784	-0.0270885	-1.19268	Down-regulated
Aradu.C1VPU	-0.396191	-4.12006	-1.2571	-0.40042	Down-regulated
Aradu.C1VYE	-1.26223	-1.39196	-0.649336	-0.682868	Down-regulated
Aradu.C2FSZ	-0.00534178	-0.663276	-0.0450903	-3.70959	Down-regulated
Aradu.C2JFU	-1.66671	-4.62492	-1.08938	-1.43518	Down-regulated
Aradu.C31L4	-1.75608	-0.0633096	-1.69272	-0.546809	Down-regulated
Aradu.C3KKE	2.32756	0.405637	1.26804	3.61937	Up-regulated
Aradu.C442U	-0.428494	-1.15495	-1.03798	-0.249326	Down-regulated
Aradu.C4MHC	-0.518657	-0.388535	-0.152006	-1.08564	Down-regulated
Aradu.C5DHY	-0.890685	-0.850483	-0.721689	-0.0221139	Down-regulated
Aradu.C5KQ2	-1.00778	-0.513024	-1.28403	-0.181384	Down-regulated
Aradu.C5TRQ	-1.24817	-2.78326	-0.902504	-0.565225	Down-regulated
Aradu.C674J	-0.509221	-0.240952	-0.870688	-0.933265	Down-regulated
Aradu.C7MSM	-0.798959	-0.757405	-0.383638	-0.199871	Down-regulated
Aradu.C80QS	-0.378422	-1.16341	-3.34947	-0.818278	Down-regulated
Aradu.C87QT	-1.18428	-0.921383	-0.315225	-1.04961	Down-regulated
Aradu.C881Z	1.47037	3.22997	2.37931	2.43213	Up-regulated
Aradu.C8RZ7	-0.387523	-0.608698	-0.407782	-0.715188	Down-regulated
Aradu.C9JHQ	-0.719085	-0.772039	-1.04109	-0.0993044	Down-regulated
Aradu.CAM8W	-0.495817	-1.87875	-0.185382	-1.10152	Down-regulated
Aradu.CB5BH	0.184338	1.26361	1.2955	1.85825	Up-regulated
Aradu.CD2E5	-1.48365	-3.96204	-1.62871	-1.16622	Down-regulated
Aradu.CDC6B	-1.1752	-0.449795	-1.06208	-0.0883471	Down-regulated
Aradu.CED81	-0.629354	-4.91507	-0.155518	-0.217809	Down-regulated
Aradu.CEQ4L	3.13554	0.400369	2.77602	0.921109	Up-regulated
Aradu.CFM3B	-2.34187	-0.682644	-1.24726	-1.70128	Down-regulated
Aradu.CGH4K	0.738774	0.510822	0.730339	0.290011	Up-regulated
Aradu.CH0GR	-2.06556	-1.60807	-1.53718	-0.455381	Down-regulated
Aradu.CHP30	-0.134647	-0.185001	-0.392912	-0.551901	Down-regulated
Aradu.CI6AA	2.07134	1.3484	0.745899	1.07887	Up-regulated
Aradu.CJ510	-0.927238	-0.837021	-0.721668	-0.47173	Down-regulated
Aradu.CK7PM	-1.38297	-2.78882	-1.96257	-0.0530243	Down-regulated
Aradu.CK8GQ	-0.272663	-1.19797	-0.787214	-0.31659	Down-regulated
Aradu.CK902	2.122	4.19678	1.6058	2.92635	Up-regulated
Aradu.CKT88	-0.322469	-0.627985	-0.411711	-0.265519	Down-regulated
Aradu.CKV49	1.00562	1.88444	0.572755	0.135669	Up-regulated
Aradu.CL8S6	-1.47107	-1.12005	-0.642296	-1.96501	Down-regulated
Aradu.CLE55	-0.353637	-3.89021	-0.760165	-1.33541	Down-regulated
Aradu.CLY5P	-0.670361	-3.11555	-0.625002	-0.749263	Down-regulated
Aradu.CM60U	-2.50816	-1.31957	-1.57444	-0.159316	Down-regulated
Aradu.CM89H	-2.35998	-2.43055	-0.922746	-0.805694	Down-regulated
Aradu.CN01H	-1.11743	-0.432457	-1.16523	-0.044972	Down-regulated
Aradu.CP3UH	-0.801096	-1.72934	-0.557583	-0.127739	Down-regulated
Aradu.CPE13	0.138658	1.44683	0.0512394	0.12595	Up-regulated
Aradu.CQ6IB	2.09788	1.49424	2.00595	0.0979536	Up-regulated
Aradu.CR12A	1.1998	0.109677	1.1376	1.15414	Up-regulated
Aradu.CS1K3	-0.746236	-3.25308	-1.09596	-1.36557	Down-regulated
Aradu.CTG46	-1.32706	-0.447548	-3.19078	-0.757438	Down-regulated
Aradu.CU1N5	0.0688435	1.83013	0.144114	0.223062	Up-regulated
Aradu.CV82P	-0.839313	-0.966402	-0.541855	-2.54938	Down-regulated
Aradu.CX05K	-0.872364	-3.8373	-0.402286	-0.132789	Down-regulated
Aradu.CX8YW	-1.43431	-9.04488	-0.574753	-1.08529	Down-regulated
Aradu.CY324	-1.31142	-5.38619	-0.286761	-1.61127	Down-regulated
Aradu.CY8HB	1.10808	1.46495	4.62172	0.588161	Up-regulated
Aradu.CZ6KH	-2.47601	-0.330983	-1.75779	-0.345324	Down-regulated
Aradu.CZ7XQ	0.420148	2.99868	1.66954	3.20589	Up-regulated
Aradu.D039U	4.1786	9.41298	3.14944	1.05916	Up-regulated
Aradu.D0KR6	-0.623128	-1.17769	-0.181601	-0.0423389	Down-regulated
Aradu.D0SQ3	-0.564265	-3.07356	-0.237162	-0.582943	Down-regulated
Aradu.D0YGW	-2.94297	-9.22471	-0.952161	-2.64124	Down-regulated
Aradu.D0ZYM	-0.93401	-0.91924	-0.627481	-0.689178	Down-regulated
Aradu.D1G1F	-2.95873	-0.0433272	-1.35802	-0.925901	Down-regulated
Aradu.D1GTJ	-3.29547	-5.00918	-1.97461	-0.590253	Down-regulated
Aradu.D1ZPU	-2.30311	-1.01035	-0.918096	-0.438923	Down-regulated
Aradu.D1ZWK	-1.01299	-3.21893	-0.48425	-1.94258	Down-regulated
Aradu.D20L9	-0.867109	-0.070886	-0.872216	-0.72909	Down-regulated
Aradu.D24R3	-1.24987	-1.63574	-0.539803	-0.574159	Down-regulated
Aradu.D2DDC	-1.10551	-1.09817	-1.09839	-0.264701	Down-regulated
Aradu.D2PDA	-2.87914	-8.92438	-1.29194	-1.21287	Down-regulated
Aradu.D31R9	-1.36466	-2.62379	-1.17738	-0.157032	Down-regulated
Aradu.D38KW	-0.3294	-1.03471	-0.3617	-0.437115	Down-regulated
Aradu.D3RA8	-1.55178	-2.42152	-1.12595	-0.154847	Down-regulated
Aradu.D3VSJ	-3.0897	-5.83563	-0.302616	-0.4357	Down-regulated
Aradu.D42IC	-1.2438	-0.342713	-0.367912	-0.739406	Down-regulated
Aradu.D43UE	2.38121	0.465726	0.727903	1.71919	Up-regulated
Aradu.D4KZD	-0.0612314	-0.764681	-0.0322457	-0.684668	Down-regulated
Aradu.D5B5P	-1.33972	-2.87863	-1.65627	-0.672768	Down-regulated
Aradu.D5C91	2.13295	1.50205	0.286851	1.70834	Up-regulated
Aradu.D5Z4K	-4.55702	-2.70058	-2.23098	-2.59278	Down-regulated
Aradu.D66VA	1.64705	4.08578	0.26793	0.202584	Up-regulated
Aradu.D6B0G	-1.17294	-8.50901	-1.29884	-0.349208	Down-regulated
Aradu.D7NJ0	-1.67066	-0.661344	-0.514132	-1.89009	Down-regulated
Aradu.D7NQU	-1.023	-1.0116	-0.363648	-1.34788	Down-regulated
Aradu.D858D	-1.70051	-7.76122	-2.29723	-1.93277	Down-regulated
Aradu.D8BS6	1.04813	3.55142	1.10376	0.587449	Up-regulated
Aradu.D8HZZ	-0.777206	-4.82961	-0.668163	-0.757072	Down-regulated
Aradu.D8TEB	-0.744277	-7.95924	-1.00341	-0.335855	Down-regulated
Aradu.D9Q5D	-0.0123463	-0.0241172	-0.156632	-0.666821	Down-regulated
Aradu.DAV01	-0.832436	-0.793823	-0.438674	-0.149457	Down-regulated
Aradu.DB854	-0.83244	-6.75748	-0.0536101	-2.00764	Down-regulated
Aradu.DCN89	-0.420075	-1.64282	-0.533909	-0.742432	Down-regulated
Aradu.DDF9B	-0.937778	-5.65342	-0.380144	-0.116901	Down-regulated
Aradu.DE7H6	0.397502	1.45536	0.364147	0.321586	Up-regulated
Aradu.DET4U	-0.673056	-1.03517	-0.151185	-0.0335443	Down-regulated
Aradu.DF5FL	0.0304298	1.06271	0.0205552	0.188471	Up-regulated
Aradu.DF9NC	3.25614	7.34348	0.489436	0.186271	Up-regulated
Aradu.DFC4J	-3.19897	-7.34419	-1.79015	-1.69161	Down-regulated
Aradu.DG3NU	-0.931385	-1.04528	-0.730635	-0.307966	Down-regulated
Aradu.DG6US	-2.74344	-8.65538	-1.07607	-3.60246	Down-regulated
Aradu.DGR2N	-0.734978	-3.42572	-0.284086	-0.675143	Down-regulated
Aradu.DH0VF	-0.0565408	-0.358363	-0.156776	-1.01957	Down-regulated
Aradu.DH725	0.217445	1.09213	0.146746	0.755047	Up-regulated
Aradu.DH9ES	-0.537602	-1.16014	-0.73408	-0.127521	Down-regulated
Aradu.DJF16	-0.948291	-0.769528	-0.790076	-0.641749	Down-regulated
Aradu.DL5VG	-1.34086	-1.14076	-0.688185	-0.268008	Down-regulated
Aradu.DM4CY	2.34306	1.75699	2.3549	2.60107	Up-regulated
Aradu.DME0M	-0.702437	-0.654304	-0.925877	-0.151694	Down-regulated
Aradu.DPF9Q	1.45987	0.419486	0.464612	0.26268	Up-regulated
Aradu.DQ0Q1	3.30789	1.36241	2.78745	1.14713	Up-regulated
Aradu.DQV0J	-0.196565	-1.56863	-0.629842	-0.685666	Down-regulated
Aradu.DR5UL	-0.793841	-1.43592	-0.839701	-1.23605	Down-regulated
Aradu.DRR24	-1.04328	-1.61925	-0.442654	-0.893073	Down-regulated
Aradu.DS6B6	-1.08509	-0.550732	-0.766054	-0.494058	Down-regulated
Aradu.DSK8P	-0.648513	-1.03265	-0.248484	-0.106012	Down-regulated
Aradu.DWF95	1.94902	0.12936	2.42569	0.417826	Up-regulated
Aradu.DWJ8H	-0.9976	-0.610849	-1.10403	-0.180116	Down-regulated
Aradu.DXP84	-2.53173	-0.222593	-1.29483	-0.706443	Down-regulated
Aradu.DY6GW	1.00583	1.23789	1.36613	0.817088	Up-regulated
Aradu.DY6W4	-1.25666	-0.669786	-0.579884	-0.162994	Down-regulated
Aradu.DYR5W	-0.349577	-0.449845	-0.271808	-0.58536	Down-regulated
Aradu.DZ0GE	-2.2699	-2.60745	-0.960088	-0.200594	Down-regulated
Aradu.DZ6IG	-4.09306	-2.64766	-0.070201	-5.95735	Down-regulated
Aradu.E085S	-0.0845619	-0.295513	-0.254829	-1.13326	Down-regulated
Aradu.E0FC7	-1.99368	-1.5827	-1.37543	-0.0814964	Down-regulated
Aradu.E0I63	1.06604	0.914511	1.48259	0.99844	Up-regulated
Aradu.E0ZB7	1.44953	1.37381	2.05605	0.642005	Up-regulated
Aradu.E1LE1	-0.239318	-4.77139	-0.514134	-0.832786	Down-regulated
Aradu.E1NHL	-1.47199	-1.19424	-1.13426	-0.419621	Down-regulated
Aradu.E1TLU	-0.582755	-1.15186	-0.0464613	-0.544153	Down-regulated
Aradu.E1ZU5	0.992718	1.54342	0.75361	0.285779	Up-regulated
Aradu.E2SFM	-1.82969	-0.694451	-0.582195	-0.171506	Down-regulated
Aradu.E2WKW	3.25614	4.0925	3.14944	0.0445575	Up-regulated
Aradu.E3EHQ	-2.4498	-6.31797	-2.25299	-0.407583	Down-regulated
Aradu.E3WWA	1.64705	3.73883	1.94845	0.55506	Up-regulated
Aradu.E3ZED	2.68459	2.36146	1.61531	1.87897	Up-regulated
Aradu.E4IE7	-1.22054	-0.543498	-0.234731	-1.06476	Down-regulated
Aradu.E4RXF	3.48162	1.21869	1.37447	3.06342	Up-regulated
Aradu.E5Q6R	0.847248	0.406705	0.322903	0.560913	Up-regulated
Aradu.E6113	-2.65371	-2.20252	-1.3573	-0.646365	Down-regulated
Aradu.E6FD3	-0.962806	-0.101894	-0.480201	-0.443978	Down-regulated
Aradu.E6KMV	-2.53392	-3.21047	-1.69236	-0.932991	Down-regulated
Aradu.E7004	-0.827118	-0.12737	-1.16978	-0.433053	Down-regulated
Aradu.E7055	-0.948669	-1.99181	-0.199567	-0.284456	Down-regulated
Aradu.E735W	-1.1556	-3.20717	-0.448858	-1.18693	Down-regulated
Aradu.E7L5G	-0.362314	-0.979807	-0.931846	-0.699459	Down-regulated
Aradu.E8BQZ	-0.861563	-1.54114	-0.326554	-0.387601	Down-regulated
Aradu.E8RZK	2.31426	1.00237	1.46215	0.646553	Up-regulated
Aradu.E92C1	-1.19971	-0.333991	-0.686291	-1.02511	Down-regulated
Aradu.E97J6	-0.347666	-2.63111	-0.42901	-0.223451	Down-regulated
Aradu.EA9CU	0.856713	1.49284	0.912504	0.911119	Up-regulated
Aradu.EC7GB	-1.74352	-0.0551608	-0.910712	-0.351817	Down-regulated
Aradu.ECK51	0.528904	2.06323	0.242398	0.415556	Up-regulated
Aradu.EE08K	0.65652	1.09914	0.357952	0.300575	Up-regulated
Aradu.EE5WU	-0.274046	-0.0581749	-0.0464921	-0.812199	Down-regulated
Aradu.EF5K9	4.75844	0.298672	5.02204	2.97127	Up-regulated
Aradu.EFD8B	-1.67784	-1.27862	-0.718999	-0.374746	Down-regulated
Aradu.EFH8P	-2.83916	-2.28008	-2.23098	-2.22165	Down-regulated
Aradu.EG2K3	-0.740566	-0.651248	-0.768323	-0.866385	Down-regulated
Aradu.EG5ES	-0.167773	-1.05348	-0.740278	-0.867344	Down-regulated
Aradu.EG5XZ	-0.518256	-1.47568	-0.250093	-0.159884	Down-regulated
Aradu.EG8KW	-5.93323	-4.13591	-0.937675	-4.18133	Down-regulated
Aradu.EGP2W	-1.53437	-2.72863	-0.263797	-1.05114	Down-regulated
Aradu.EH8VM	-0.613939	-1.39393	-0.00454335	-1.8951	Down-regulated
Aradu.EI3IZ	-0.689929	-2.58055	-0.20901	-0.542544	Down-regulated
Aradu.EI99W	-0.98523	-0.576187	-0.525729	-0.409115	Down-regulated
Aradu.EJ89F	0.613502	1.37951	0.7423	0.354458	Up-regulated
Aradu.EK9XT	-1.48955	-3.86067	-0.877886	-0.678356	Down-regulated
Aradu.ELK9H	-0.780311	-0.886542	-1.17431	-0.365052	Down-regulated
Aradu.ENJ13	0.563314	1.46764	0.157233	1.14418	Up-regulated
Aradu.ENY3V	0.186487	1.5679	1.26804	0.937429	Up-regulated
Aradu.EP5US	0.220447	0.786692	0.0630254	0.475565	Up-regulated
Aradu.EP9MB	-4.00238	-10.0891	-0.968946	-0.120414	Down-regulated
Aradu.EQ6UY	-1.76436	-4.06885	-0.137397	-0.624462	Down-regulated
Aradu.EQB6S	-0.773654	-0.360276	-0.875737	-0.989648	Down-regulated
Aradu.ER3NJ	0.0385348	0.54932	0.714045	1.54315	Up-regulated
Aradu.ER9P5	-1.18692	-0.545786	-0.758177	-0.187437	Down-regulated
Aradu.ES511	1.72393	1.10062	0.622577	0.207867	Up-regulated
Aradu.ET296	-0.925603	-4.59065	-0.176086	-1.68504	Down-regulated
Aradu.ETS8A	-0.296646	-3.74573	-0.499246	-2.77791	Down-regulated
Aradu.EUH5E	-2.39853	-1.4381	-0.65227	-0.541368	Down-regulated
Aradu.EUM6N	-0.765899	-0.184857	-0.767958	-0.753872	Down-regulated
Aradu.EW5Z2	-0.508333	-0.823135	-0.433982	-0.315598	Down-regulated
Aradu.EWM0J	0.295553	1.53292	0.685452	0.294907	Up-regulated
Aradu.EXC3L	-1.06534	-0.63289	-0.831335	-0.111778	Down-regulated
Aradu.EXQ60	-0.532651	-0.874291	-0.719781	-0.218019	Down-regulated
Aradu.EXV44	0.494295	0.595574	0.684202	0.475679	Up-regulated
Aradu.EY5U3	1.23681	2.27945	1.64885	1.37454	Up-regulated
Aradu.EYN6M	-2.31345	-9.7711	-1.58614	-1.38906	Down-regulated
Aradu.EZ1CV	-2.33538	-0.182593	-0.485825	-0.536482	Down-regulated
Aradu.EZ30H	-0.210364	-1.95166	-0.302824	-0.293701	Down-regulated
Aradu.EZ4BH	-2.32949	-0.835785	-1.2571	-0.209223	Down-regulated
Aradu.EZ6B1	-1.92138	-0.885369	-0.514576	-0.767816	Down-regulated
Aradu.EZ75F	0.118809	5.28215	0.553463	0.214688	Up-regulated
Aradu.EZJ0T	-2.99801	-3.7182	-2.59621	-1.84772	Down-regulated
Aradu.F1HJA	-1.14047	-1.6719	-1.31333	-0.15648	Down-regulated
Aradu.F2DYX	3.45779	1.40628	2.57824	0.987655	Up-regulated
Aradu.F3745	-0.506992	-1.69285	-1.02341	-1.41632	Down-regulated
Aradu.F46YV	-0.795465	-0.120618	-0.401326	-1.88612	Down-regulated
Aradu.F4DAN	-2.7219	-3.33269	-0.351881	-1.49369	Down-regulated
Aradu.F4EPB	2.10876	4.92285	3.6217	0.942533	Up-regulated
Aradu.F4S75	-0.612055	-0.972223	-0.591517	-0.427087	Down-regulated
Aradu.F5B4M	0.265732	1.03552	0.631167	2.16663	Up-regulated
Aradu.F6BQP	-1.08396	-5.36374	-0.766923	-0.967774	Down-regulated
Aradu.F7P7G	0.581183	2.85543	4.06577	1.00602	Up-regulated
Aradu.F8C46	-1.97793	-1.92317	-1.13288	-0.00420442	Down-regulated
Aradu.F950X	-0.507848	-1.29802	-0.224892	-0.365222	Down-regulated
Aradu.F98CA	-1.77355	-2.24045	-0.0437643	-1.14596	Down-regulated
Aradu.FA8EI	-0.290935	-1.01587	-0.39558	-2.10708	Down-regulated
Aradu.FBS7H	-1.45246	-0.560721	-0.622504	-0.286318	Down-regulated
Aradu.FCE0K	-1.24623	-9.26539	-1.85638	-0.613775	Down-regulated
Aradu.FCP6L	-2.16532	-7.49095	-1.60107	-1.89871	Down-regulated
Aradu.FD1ZK	-1.45551	-0.356074	-0.692313	-0.365573	Down-regulated
Aradu.FDB38	-1.08097	-8.85044	-1.07793	-3.39698	Down-regulated
Aradu.FE0GZ	-0.561455	-1.49048	-0.693615	-0.0512468	Down-regulated
Aradu.FE38M	-1.3822	-1.2605	-0.321941	-0.00789864	Down-regulated
Aradu.FF4D5	-2.15928	-1.91782	-0.362984	-0.33121	Down-regulated
Aradu.FFY3F	-0.292245	-0.350959	-0.520644	-1.00363	Down-regulated
Aradu.FG622	1.02585	0.212859	1.51449	0.180782	Up-regulated
Aradu.FH0S1	-1.34745	-3.68473	-0.246694	-0.967833	Down-regulated
Aradu.FHH2L	-1.58226	-1.37658	-0.583469	-1.20848	Down-regulated
Aradu.FI6NA	-6.10053	-2.11214	-3.0635	-1.77863	Down-regulated
Aradu.FJ7R7	-3.06127	-6.17471	-5.06713	-2.92535	Down-regulated
Aradu.FJQ80	-0.263877	-1.13809	-0.916343	-0.779544	Down-regulated
Aradu.FK254	-2.55812	-0.698455	-0.713106	-1.45946	Down-regulated
Aradu.FK6Z8	-0.619094	-1.15561	-0.256755	-0.407931	Down-regulated
Aradu.FLF9T	-0.407757	-3.08728	-0.658636	-0.122236	Down-regulated
Aradu.FM7J6	2.13857	2.11435	1.26681	0.508438	Up-regulated
Aradu.FMD5G	2.98403	1.25173	1.84009	1.47683	Up-regulated
Aradu.FNR52	-0.859164	-0.584441	-0.620498	-0.27706	Down-regulated
Aradu.FP0C1	-0.922305	-0.601354	-0.282008	-0.376162	Down-regulated
Aradu.FP3TI	0.820026	1.76496	0.429814	0.306735	Up-regulated
Aradu.FPV9N	-0.934743	-0.275329	-0.312998	-0.758375	Down-regulated
Aradu.FQ8CE	-0.632184	-0.795675	-0.173221	-1.03198	Down-regulated
Aradu.FT8DK	1.75538	0.905019	5.59212	3.39009	Up-regulated
Aradu.FTH70	-1.05707	-6.27797	-0.0905451	-0.277723	Down-regulated
Aradu.FTZ2T	-0.582755	-0.531836	-0.589385	-0.173011	Down-regulated
Aradu.FV3S5	2.42771	0.425983	1.11228	0.19543	Up-regulated
Aradu.FVI2X	0.678885	0.130354	0.93771	0.748336	Up-regulated
Aradu.FVV4I	-1.4947	-10.4841	-1.31106	-1.29671	Down-regulated
Aradu.FW4A8	1.37154	2.80903	2.41111	1.54767	Up-regulated
Aradu.FX2II	-0.125905	-0.557105	-0.279902	-1.18814	Down-regulated
Aradu.FXX49	-1.65901	-1.56528	-0.748386	-0.880141	Down-regulated
Aradu.FY805	-1.17111	-2.36666	-0.406252	-1.41972	Down-regulated
Aradu.G01FC	0.450943	3.97031	0.883441	1.34221	Up-regulated
Aradu.G05M1	-2.04936	-2.09165	-1.01928	-0.201349	Down-regulated
Aradu.G0BMM	-0.441356	-0.914769	-0.580139	-1.1828	Down-regulated
Aradu.G0DW8	-2.85482	-0.946161	-1.02811	-1.64468	Down-regulated
Aradu.G0QWJ	-0.722956	-1.42409	-0.150383	-0.792872	Down-regulated
Aradu.G0YKY	-0.533767	-1.33956	-0.574338	-0.60476	Down-regulated
Aradu.G1LZN	-0.558631	-2.66569	-0.581538	-0.439895	Down-regulated
Aradu.G1VUC	1.42576	0.288377	0.874084	0.807658	Up-regulated
Aradu.G229R	-0.398663	-0.174976	-0.255549	-0.687971	Down-regulated
Aradu.G26I2	-2.73774	-6.55527	-0.939987	-0.530028	Down-regulated
Aradu.G2CUK	-3.31657	-12.5108	-2.60969	-1.27958	Down-regulated
Aradu.G2EQN	-0.840982	-1.09354	-0.795327	-0.814424	Down-regulated
Aradu.G2PLQ	-0.727017	-0.455547	-0.185138	-0.436921	Down-regulated
Aradu.G3AR6	-3.84614	-2.72374	-0.219121	-0.649911	Down-regulated
Aradu.G3JIV	-0.92892	-1.29319	-1.29631	-0.196992	Down-regulated
Aradu.G44X8	0.0710276	2.27518	0.203926	0.500295	Up-regulated
Aradu.G4DWJ	-0.647242	-1.45917	-0.366605	-0.834256	Down-regulated
Aradu.G53U6	-1.34745	-4.22804	-0.901277	-1.26036	Down-regulated
Aradu.G5902	-0.327127	-1.83957	-0.32968	-0.314801	Down-regulated
Aradu.G6GR7	-1.43148	-6.16638	-1.20585	-0.140535	Down-regulated
Aradu.G6ISN	-1.4876	-4.04454	-0.86661	-1.01646	Down-regulated
Aradu.G6PP5	1.7427	0.67503	0.753029	2.15613	Up-regulated
Aradu.G6U9L	-0.670207	-0.809954	-0.328563	-0.00352354	Down-regulated
Aradu.G6VC6	-0.175081	-1.19447	-0.155631	-0.518391	Down-regulated
Aradu.G7UXI	4.1786	0.244428	1.9712	0.607037	Up-regulated
Aradu.G7VSS	-1.15109	-1.02053	-0.63463	-1.00916	Down-regulated
Aradu.G8134	-0.836451	-1.73332	-0.662131	-0.104623	Down-regulated
Aradu.G83RZ	-0.622772	-2.87622	-0.161861	-0.272381	Down-regulated
Aradu.G8GIT	-1.0072	-4.89399	-0.737798	-3.75144	Down-regulated
Aradu.G8NK5	-0.801565	-0.660718	-1.03376	-0.624686	Down-regulated
Aradu.G9044	-1.39533	-9.05704	-0.636688	-0.609246	Down-regulated
Aradu.G90WF	-1.78721	-7.38751	-1.13711	-0.898233	Down-regulated
Aradu.G96LR	-1.23686	-0.406929	-0.811049	-0.45223	Down-regulated
Aradu.G9QEY	-0.614947	-1.03156	-0.0335226	-0.587353	Down-regulated
Aradu.GBM3Q	-2.9765	-13.1619	-1.61507	-1.0831	Down-regulated
Aradu.GCP3K	-0.779589	-0.659253	-0.535911	-0.0241685	Down-regulated
Aradu.GEY4G	-0.678792	-1.63954	-0.713106	-1.03255	Down-regulated
Aradu.GF1M7	-0.666933	-2.11645	-0.156967	-0.62786	Down-regulated
Aradu.GFE68	-0.587709	-1.30672	-0.333904	-0.124319	Down-regulated
Aradu.GFS2H	-1.30087	-4.94584	-0.960088	-1.03364	Down-regulated
Aradu.GHN0A	0.0425586	1.7063	0.448216	0.273004	Up-regulated
Aradu.GI6IZ	-1.26607	-0.668734	-0.669731	-0.153678	Down-regulated
Aradu.GJG28	3.01456	2.46995	3.34996	0.407872	Up-regulated
Aradu.GL2DQ	-1.20146	-5.0324	-1.00784	-2.53158	Down-regulated
Aradu.GNT02	-0.273523	-0.249766	-0.25528	-0.556125	Down-regulated
Aradu.GPD0G	-2.08217	-0.775677	-1.23824	-0.107786	Down-regulated
Aradu.GQ00H	0.166441	1.25528	0.520381	0.758291	Up-regulated
Aradu.GQI2P	1.97831	2.20031	1.37809	0.91478	Up-regulated
Aradu.GR9T1	-0.746236	-1.98397	-0.263797	-1.41336	Down-regulated
Aradu.GRU7L	-0.924183	-1.08055	-0.927818	-0.158856	Down-regulated
Aradu.GSV8K	-3.7394	-8.49895	-1.17113	-1.07207	Down-regulated
Aradu.GT1PK	-2.33171	-0.857396	-4.66636	-0.13679	Down-regulated
Aradu.GT7NQ	-0.73882	-2.28543	-0.451202	-0.112105	Down-regulated
Aradu.GTR21	-0.301342	-1.48632	-0.61875	-0.0307939	Down-regulated
Aradu.GV115	-0.297689	-2.82294	-0.42166	-0.0950284	Down-regulated
Aradu.GWA5W	-2.65047	-4.30388	-0.849782	-0.688755	Down-regulated
Aradu.GWN14	-2.01441	-2.97395	-2.35163	-1.6815	Down-regulated
Aradu.GWQ57	0.0447199	2.05568	0.29011	0.0376935	Up-regulated
Aradu.GX58B	1.28773	0.088478	0.674188	0.839066	Up-regulated
Aradu.GZZ2X	-0.381126	-0.255207	-0.354458	-0.534555	Down-regulated
Aradu.H02UW	2.43214	0.632567	1.46263	0.0715687	Up-regulated
Aradu.H0A5F	-0.00534178	-7.526	-5.85592	-2.5928	Down-regulated
Aradu.H0BW9	-1.76805	-4.17921	-0.264054	-1.55386	Down-regulated
Aradu.H0LHH	-2.67674	-0.246731	-0.261249	-1.32103	Down-regulated
Aradu.H0PJH	2.55013	4.1379	1.45208	0.507779	Up-regulated
Aradu.H0TGX	0.359197	0.979185	0.0409397	0.240441	Up-regulated
Aradu.H19L1	-1.44292	-0.519159	-1.12701	-0.223859	Down-regulated
Aradu.H1H36	-0.0642545	-1.32181	-0.83493	-0.390909	Down-regulated
Aradu.H1QS5	-0.593899	-2.94929	-0.475013	-1.31595	Down-regulated
Aradu.H1VDB	-2.05903	-8.83678	-0.679851	-1.34822	Down-regulated
Aradu.H2SP1	-1.34799	-1.85496	-1.24555	-0.650672	Down-regulated
Aradu.H2YS3	-0.22379	-8.08424	-0.456029	-1.23896	Down-regulated
Aradu.H34VM	-1.21399	-2.24032	-0.765199	-0.441823	Down-regulated
Aradu.H3SGP	0.288265	1.22133	0.244163	1.17417	Up-regulated
Aradu.H3SUQ	-0.482389	-1.30746	-0.152942	-0.177572	Down-regulated
Aradu.H4FH3	-0.462661	-1.08728	-0.152707	-0.970772	Down-regulated
Aradu.H4WMZ	-2.35891	-1.06625	-1.36377	-0.306471	Down-regulated
Aradu.H51HL	-0.746236	-5.9833	-4.10953	-1.35142	Down-regulated
Aradu.H5ED7	-0.625162	-0.894235	-0.701844	-0.106136	Down-regulated
Aradu.H5W76	-1.52031	-0.193239	-1.0761	-0.592851	Down-regulated
Aradu.H66HD	0.734376	2.04116	5.59212	0.988705	Up-regulated
Aradu.H6GQU	-1.72706	-1.4012	-0.366958	-0.61515	Down-regulated
Aradu.H6NF4	-0.602814	-6.4484	-0.788885	-2.01206	Down-regulated
Aradu.H7KNI	-1.88461	-4.65448	-1.61127	-0.920996	Down-regulated
Aradu.H7S2P	0.998674	2.46306	1.88982	1.54582	Up-regulated
Aradu.H8CYD	-1.53109	-4.78751	-1.15148	-1.15481	Down-regulated
Aradu.H8L2E	0.206846	0.796828	0.674182	2.48191	Up-regulated
Aradu.H8Z7K	-2.10659	-13.0467	-1.61957	-1.16312	Down-regulated
Aradu.H92LC	-3.39668	-8.44223	-1.6713	-1.06608	Down-regulated
Aradu.H96P1	0.841068	1.75203	3.35802	1.9776	Up-regulated
Aradu.H9FC2	-0.918316	-0.566022	-0.921385	-0.478055	Down-regulated
Aradu.H9IXG	-0.740545	-1.38012	-0.293785	-0.29933	Down-regulated
Aradu.H9ULS	1.99098	0.294394	1.7358	0.573254	Up-regulated
Aradu.H9WXZ	0.504983	1.18032	0.492459	2.84585	Up-regulated
Aradu.HA41X	-1.05734	-0.42172	-0.61307	-0.626781	Down-regulated
Aradu.HA492	-2.10849	-2.0481	-1.49558	-1.38307	Down-regulated
Aradu.HAW8C	-0.285114	-0.74565	-0.659441	-0.0367723	Down-regulated
Aradu.HBL25	-1.56218	-3.7401	-1.22929	-0.399545	Down-regulated
Aradu.HBW34	-1.66596	-0.431507	-1.29104	-0.664154	Down-regulated
Aradu.HC4I0	-0.393883	-1.84748	-0.126926	-0.530155	Down-regulated
Aradu.HD4RJ	1.13582	7.17059	0.645958	2.83818	Up-regulated
Aradu.HD87I	-1.01345	-1.38393	-0.536575	-0.00036755	Down-regulated
Aradu.HEE23	0.0902016	4.8234	0.515226	0.559075	Up-regulated
Aradu.HFY72	0.601756	0.324062	2.17264	0.17295	Up-regulated
Aradu.HGT8J	-0.127114	-1.21513	-0.321707	-0.204016	Down-regulated
Aradu.HH6D7	-0.878478	-1.3994	-1.00954	-0.844074	Down-regulated
Aradu.HJ5GZ	-0.569155	-0.553914	-0.290205	-0.550835	Down-regulated
Aradu.HJI9Q	-0.400956	-0.971545	-0.386373	-0.325259	Down-regulated
Aradu.HJZ2Z	-1.92662	-2.50581	-0.170178	-0.466959	Down-regulated
Aradu.HK079	1.48869	4.44783	1.14387	0.0464912	Up-regulated
Aradu.HK7TJ	0.581183	3.43012	1.78657	0.472748	Up-regulated
Aradu.HKL2R	-0.534449	-1.46582	-0.454664	-0.0261326	Down-regulated
Aradu.HL0I9	-0.45548	-1.41517	-0.266286	-0.56333	Down-regulated
Aradu.HM6PL	-1.45397	-2.83586	-0.688674	-1.7441	Down-regulated
Aradu.HM9E2	0.552216	0.0646908	0.796659	0.995756	Up-regulated
Aradu.HN90X	-1.9598	-1.55481	-1.18171	-2.84751	Down-regulated
Aradu.HNV5C	-1.12827	-0.891242	-0.868707	-0.508272	Down-regulated
Aradu.HNY8U	-1.64631	-4.28683	-0.949064	-0.669933	Down-regulated
Aradu.HP0TL	2.37564	3.18196	3.00031	0.875799	Up-regulated
Aradu.HP39D	-2.40154	-3.12129	-0.763919	-1.27138	Down-regulated
Aradu.HPZ7S	-0.370831	-0.365662	-0.594312	-0.837199	Down-regulated
Aradu.HQI6K	-2.9571	-6.54868	-1.12935	-1.91216	Down-regulated
Aradu.HQT4J	-2.86348	-9.88541	-1.60894	-0.59768	Down-regulated
Aradu.HS2H7	-1.38021	-0.219132	-0.671018	-0.728701	Down-regulated
Aradu.HS5Y0	1.9453	0.351353	2.48776	0.240427	Up-regulated
Aradu.HSB55	-1.53726	-0.671109	-1.07213	-0.362041	Down-regulated
Aradu.HT4C8	-2.66654	-0.77181	-1.1726	-0.832813	Down-regulated
Aradu.HU3I3	-1.08079	-0.0629772	-0.239733	-0.631954	Down-regulated
Aradu.HU4L8	0.214015	0.401911	0.120228	0.770386	Up-regulated
Aradu.HU94F	-0.178937	-0.574422	-0.502851	-0.359519	Down-regulated
Aradu.HV4HR	-0.89076	-4.1232	-0.396446	-1.58368	Down-regulated
Aradu.HW921	-0.52456	-0.762841	-0.0586945	-0.141331	Down-regulated
Aradu.HZ16A	-1.12384	-1.41191	-0.618749	-0.356352	Down-regulated
Aradu.I118N	-4.77973	-6.23145	-1.57009	-3.3042	Down-regulated
Aradu.I15U8	-0.189586	-1.86514	-0.0958994	-1.30162	Down-regulated
Aradu.I1BCI	-0.190341	-0.321228	-0.0754518	-0.63879	Down-regulated
Aradu.I1CLH	2.07591	3.6392	4.06577	2.67792	Up-regulated
Aradu.I2RY9	-2.14087	-0.262044	-1.32627	-0.0109372	Down-regulated
Aradu.I2ZW9	-1.56628	-2.30768	-0.785212	-0.7206	Down-regulated
Aradu.I338M	2.37118	2.00209	4.43101	1.0855	Up-regulated
Aradu.I4CZN	-1.60142	-1.96712	-0.0450903	-0.249459	Down-regulated
Aradu.I4SX6	-2.33738	-2.21502	-1.7518	-0.148268	Down-regulated
Aradu.I4X46	-1.3149	-2.2394	-0.17691	-0.526907	Down-regulated
Aradu.I59PP	-0.971602	-1.11622	-0.446506	-0.183391	Down-regulated
Aradu.I5QWB	-1.74117	-11.7061	-1.16475	-2.30236	Down-regulated
Aradu.I609F	-1.64456	-1.98143	-1.23468	-2.90039	Down-regulated
Aradu.I64AG	-0.787356	-0.603608	-1.1266	-0.275345	Down-regulated
Aradu.I66GQ	-1.71088	-9.27707	-1.83949	-1.74909	Down-regulated
Aradu.I67GN	2.12121	2.30786	1.50199	0.69101	Up-regulated
Aradu.I6GFF	-1.40199	-6.55664	-0.581082	-0.174041	Down-regulated
Aradu.I6JFH	-0.836996	-0.773261	-0.72346	-0.134516	Down-regulated
Aradu.I6Y0X	-0.614435	-2.0336	-1.06132	-0.374694	Down-regulated
Aradu.I6Z1G	-2.04601	-0.802024	-0.514821	-0.816372	Down-regulated
Aradu.I7143	-2.08166	-0.607799	-0.833883	-0.599754	Down-regulated
Aradu.I71PE	-1.21718	-0.980612	-0.487594	-0.398773	Down-regulated
Aradu.I7KI9	-4.00238	-5.74369	-1.74128	-1.50111	Down-regulated
Aradu.I83LC	-1.50212	-0.433198	-1.04475	-0.132585	Down-regulated
Aradu.I8M29	-1.02632	-0.664877	-0.630985	-0.516097	Down-regulated
Aradu.I951L	-1.49302	-0.875242	-1.10424	-0.291902	Down-regulated
Aradu.I96H1	0.181549	1.55277	0.0183261	0.822482	Up-regulated
Aradu.I9PC5	-1.36626	-0.249203	-0.658489	-0.472781	Down-regulated
Aradu.ID0TF	-0.402969	-0.705301	-0.440824	-0.440244	Down-regulated
Aradu.IEX64	-2.82012	-8.23805	-1.80871	-0.41821	Down-regulated
Aradu.IF1JM	-0.516823	-1.34265	-0.244868	-0.388978	Down-regulated
Aradu.IFP6S	0.134138	2.53499	0.251968	0.980907	Up-regulated
Aradu.IG77G	-2.11858	-0.051921	-2.80246	-0.879928	Down-regulated
Aradu.IIC03	-1.31743	-0.181144	-0.549487	-0.663661	Down-regulated
Aradu.IKH0N	-0.304081	-0.676661	-0.637309	-0.0753309	Down-regulated
Aradu.IKV4V	-1.26508	-0.452693	-0.352638	-0.52845	Down-regulated
Aradu.IL9WG	-1.28166	-0.295023	-0.350772	-0.903092	Down-regulated
Aradu.ILB9Z	1.73343	4.12913	1.1967	1.75179	Up-regulated
Aradu.ILW4M	-1.80206	-0.0182794	-0.592122	-0.391854	Down-regulated
Aradu.IME0P	-0.0882446	-0.82593	-0.180275	-0.0575677	Down-regulated
Aradu.IN2S6	2.78828	0.849361	2.51422	0.126257	Up-regulated
Aradu.INH96	-1.95178	-0.970857	-4.10953	-2.76294	Down-regulated
Aradu.INN7R	1.26796	2.83008	2.67744	1.15713	Up-regulated
Aradu.IPN47	-0.105419	-1.06879	-0.492094	-0.349245	Down-regulated
Aradu.IQK2Q	-0.286295	-0.732123	-0.201506	-0.544717	Down-regulated
Aradu.IR93R	-1.73416	-3.62789	-0.689875	-0.598875	Down-regulated
Aradu.IR9NR	2.21879	1.61431	1.77008	0.598445	Up-regulated
Aradu.IRG9Z	-0.606905	-0.908935	-0.406774	-0.0576395	Down-regulated
Aradu.ISA5I	-1.4971	-0.515313	-0.436848	-0.416124	Down-regulated
Aradu.IV5M1	-0.934252	-0.761468	-0.516812	-1.19051	Down-regulated
Aradu.IY1LP	-1.25309	-1.51985	-0.386253	-0.129336	Down-regulated
Aradu.IZA6Y	1.90128	3.0848	0.569424	1.99811	Up-regulated
Aradu.IZG0P	-1.19934	-4.29342	-0.195736	-0.711987	Down-regulated
Aradu.J0B72	-0.601779	-1.43659	-0.531058	-2.04883	Down-regulated
Aradu.J0IYS	-1.88339	-13.5056	-1.58238	-0.924009	Down-regulated
Aradu.J15U6	-0.862058	-6.2209	-0.634836	-0.96484	Down-regulated
Aradu.J1BMZ	-1.71843	-2.07197	-0.619205	-0.0556245	Down-regulated
Aradu.J1JJI	-0.134246	-0.815688	-1.53864	-0.947012	Down-regulated
Aradu.J1VYR	-3.44016	-7.27386	-1.67383	-0.457758	Down-regulated
Aradu.J1YHP	0.0342902	5.45008	0.142832	0.463375	Up-regulated
Aradu.J20LR	0.634872	0.07956	0.672421	0.9876	Up-regulated
Aradu.J25QE	-0.808771	-1.41488	-0.288802	-0.129181	Down-regulated
Aradu.J2BH0	-0.723432	-0.69304	-0.526975	-0.566556	Down-regulated
Aradu.J2BV7	-1.18369	-4.31279	-0.445072	-0.277558	Down-regulated
Aradu.J3G31	-0.850536	-2.51566	-0.611405	-0.00382357	Down-regulated
Aradu.J3GMZ	0.922166	0.343985	0.0314728	0.798568	Up-regulated
Aradu.J3J8L	5.10614	5.7171	1.51569	3.53605	Up-regulated
Aradu.J3LFY	-1.678	-5.89072	-1.33836	-0.445547	Down-regulated
Aradu.J4D1T	-1.72306	-0.753986	-1.47084	-0.558641	Down-regulated
Aradu.J4YD8	-1.05839	-1.98375	-3.19078	-1.23244	Down-regulated
Aradu.J5AA1	-0.908297	-0.274419	-0.586513	-0.501635	Down-regulated
Aradu.J5EZU	-2.49403	-1.46815	-1.36334	-1.04793	Down-regulated
Aradu.J5LJF	-0.391089	-0.965183	-0.0450903	-1.0553	Down-regulated
Aradu.J5XVH	-1.90779	-0.872665	-0.517366	-0.501259	Down-regulated
Aradu.J6P55	2.10684	0.874731	1.87681	0.570288	Up-regulated
Aradu.J77I5	-1.65163	-0.66852	-0.700983	-1.67579	Down-regulated
Aradu.J7TMC	0.6718	0.397386	0.814606	1.79524	Up-regulated
Aradu.J8066	-2.16489	-6.55812	-2.3252	-0.228214	Down-regulated
Aradu.J80PY	-1.31465	-0.640317	-1.35759	-0.569063	Down-regulated
Aradu.J822K	-0.404673	-1.30725	-0.0757455	-0.0938354	Down-regulated
Aradu.J8626	-1.14498	-0.166215	-0.554563	-0.573949	Down-regulated
Aradu.J8MWU	-0.468082	-0.933737	-1.56001	-0.289921	Down-regulated
Aradu.J92L5	-2.52213	-0.374397	-1.24849	-1.02106	Down-regulated
Aradu.JA2PJ	-1.57374	-1.0674	-0.61484	-0.803465	Down-regulated
Aradu.JA3L7	-2.19939	-6.73011	-2.55119	-3.76556	Down-regulated
Aradu.JBH10	-0.326925	-0.789413	-0.0781867	-0.241569	Down-regulated
Aradu.JC2LL	0.942443	0.650912	0.760314	0.237128	Up-regulated
Aradu.JD5ZU	-0.683723	-2.46432	-0.717409	-0.451271	Down-regulated
Aradu.JF12J	-3.6699	-8.50484	-2.36335	-1.29504	Down-regulated
Aradu.JFR2C	-0.309743	-0.470219	-1.03287	-0.189307	Down-regulated
Aradu.JG0ME	-1.92596	-0.509025	-1.02093	-0.331054	Down-regulated
Aradu.JG94E	-5.50478	-8.09087	-2.65234	-0.453201	Down-regulated
Aradu.JGB92	0.311053	2.9775	0.80674	0.585267	Up-regulated
Aradu.JI08P	-0.855073	-3.87556	-0.0463975	-0.612918	Down-regulated
Aradu.JI3DJ	-3.97755	-4.81543	-1.90305	-1.0233	Down-regulated
Aradu.JJ0LZ	-1.5544	-0.557525	-0.565142	-0.505551	Down-regulated
Aradu.JJB6U	-0.0818928	-0.693955	-0.767535	-0.189639	Down-regulated
Aradu.JJG2Q	-0.656677	-6.05897	-0.843747	-2.31832	Down-regulated
Aradu.JK25B	-2.11565	-0.523909	-1.46325	-0.649103	Down-regulated
Aradu.JL9XL	0.309677	0.306777	0.159026	1.5423	Up-regulated
Aradu.JLM18	2.98748	2.61271	1.15546	1.16919	Up-regulated
Aradu.JLQ21	-1.86303	-3.26565	-0.278544	-1.7067	Down-regulated
Aradu.JM1A2	-3.43763	-8.02696	-5.85592	-1.0372	Down-regulated
Aradu.JM3PB	0.657247	0.572236	0.288339	0.43731	Up-regulated
Aradu.JM51G	-0.482389	-0.773229	-0.60442	-0.192555	Down-regulated
Aradu.JN5HH	-1.61499	-0.282169	-1.38928	-0.913381	Down-regulated
Aradu.JPL2X	-0.285038	-2.17915	-1.28097	-1.40661	Down-regulated
Aradu.JPM40	-1.08693	-1.01214	-0.0464795	-0.595453	Down-regulated
Aradu.JRW2I	-1.31666	-0.550714	-0.697664	-0.191846	Down-regulated
Aradu.JT1K4	2.27591	1.28363	1.28941	0.0101554	Up-regulated
Aradu.JTV49	0.179736	7.70058	1.43095	0.633764	Up-regulated
Aradu.JU8EK	-4.05909	-9.81717	-1.40626	-2.34494	Down-regulated
Aradu.JV3SI	-1.49668	-1.09979	-0.526229	-0.739227	Down-regulated
Aradu.JV441	0.945263	3.22914	0.317825	0.809949	Up-regulated
Aradu.JV5YL	-0.369549	-2.72736	-0.75714	-2.5913	Down-regulated
Aradu.JV7AK	-0.0606513	-1.2754	-1.37869	-0.416551	Down-regulated
Aradu.JVQ4S	-1.09033	-2.57055	-0.611781	-1.49083	Down-regulated
Aradu.JW295	-5.74396	-7.64184	-1.5719	-0.560789	Down-regulated
Aradu.JXL5S	4.53782	3.22723	1.69243	0.176496	Up-regulated
Aradu.JZ8MY	-2.08706	-1.25052	-0.315061	-1.88201	Down-regulated
Aradu.JZV77	2.58803	1.92592	1.42681	0.733585	Up-regulated
Aradu.K07Y8	-1.19527	-0.215955	-0.437726	-0.583772	Down-regulated
Aradu.K1HGS	-2.65047	-6.87603	-2.67169	-2.44766	Down-regulated
Aradu.K1J7U	1.88573	1.05185	1.26017	0.0202421	Up-regulated
Aradu.K1K6C	-0.290445	-0.671534	-0.218043	-0.300897	Down-regulated
Aradu.K1R5H	-0.872364	-1.52877	-0.471158	-0.400102	Down-regulated
Aradu.K1UI2	-0.88273	-2.72395	-1.31043	-0.838858	Down-regulated
Aradu.K2GBA	-0.823411	-1.15914	-0.480828	-0.284316	Down-regulated
Aradu.K377L	0.401847	0.253777	3.22356	0.719003	Up-regulated
Aradu.K3CEF	2.64152	0.558742	1.54775	0.744224	Up-regulated
Aradu.K3K6M	-1.29323	-2.91271	-2.23378	-0.202094	Down-regulated
Aradu.K3NKF	-1.11949	-0.308966	-0.874263	-0.439217	Down-regulated
Aradu.K3XG1	-3.45359	-5.81278	-1.1481	-1.58794	Down-regulated
Aradu.K42LN	-1.25214	-0.817552	-0.316557	-0.707991	Down-regulated
Aradu.K44IT	-1.34768	-2.19966	-0.710531	-0.950134	Down-regulated
Aradu.K44L7	-2.22751	-1.37384	-0.671458	-0.542259	Down-regulated
Aradu.K4APN	2.11982	2.00183	1.80941	2.58653	Up-regulated
Aradu.K51ZU	-2.82913	-7.59508	-0.730808	-0.23977	Down-regulated
Aradu.K62H7	-1.53757	-0.571231	-0.994685	-0.480337	Down-regulated
Aradu.K65QI	-1.05839	-4.68164	-0.0437643	-1.81944	Down-regulated
Aradu.K6KQ4	-0.378221	-1.8159	-0.673754	-0.0795438	Down-regulated
Aradu.K6R51	1.88982	0.688743	1.1105	0.36143	Up-regulated
Aradu.K6UHT	0.591527	1.75186	4.62172	2.17579	Up-regulated
Aradu.K7RB1	-0.746236	-5.91766	-1.47687	-0.0447202	Down-regulated
Aradu.K7TJG	-0.935203	-3.33703	-0.709819	-2.15112	Down-regulated
Aradu.K7USP	-0.750005	-0.407348	-0.557583	-0.428799	Down-regulated
Aradu.K7WT4	1.13582	4.86715	1.43095	0.410827	Up-regulated
Aradu.K80ZI	-0.433381	-0.764073	-0.506855	-0.202276	Down-regulated
Aradu.K83C7	0.654197	1.83939	0.924109	0.70248	Up-regulated
Aradu.K8K3S	-1.50667	-0.415465	-1.21889	-0.917339	Down-regulated
Aradu.K8UA0	-1.98781	-2.14833	-0.82025	-0.0770808	Down-regulated
Aradu.K8VCN	0.290407	0.896348	0.0415919	0.0327566	Up-regulated
Aradu.K9HT3	-0.821944	-1.19753	-0.929415	-0.100996	Down-regulated
Aradu.K9N3P	-0.360094	-2.10831	-0.263797	-0.913311	Down-regulated
Aradu.KB1DP	-1.73095	-0.446748	-0.627589	-0.502091	Down-regulated
Aradu.KCH1Z	-0.451432	-1.05231	-0.307261	-0.123726	Down-regulated
Aradu.KD4Z4	1.69026	0.500482	1.78417	0.311899	Up-regulated
Aradu.KD6QW	-2.29409	-10.4852	-1.45042	-0.553531	Down-regulated
Aradu.KD75D	0.733501	0.295052	1.38699	0.660624	Up-regulated
Aradu.KF5SH	-0.979252	-1.36575	-0.320215	-0.0707659	Down-regulated
Aradu.KG1H9	-0.354565	-0.443418	-0.268713	-1.36091	Down-regulated
Aradu.KG444	-2.16602	-6.90318	-1.73101	-5.07658	Down-regulated
Aradu.KHH68	-1.61869	-10.4634	-1.59813	-3.39858	Down-regulated
Aradu.KHJ4B	1.38178	0.773153	0.343456	0.638936	Up-regulated
Aradu.KI06N	0.0281045	0.59632	0.130567	1.8917	Up-regulated
Aradu.KIY9T	-0.785256	-1.84526	-0.280014	-1.62313	Down-regulated
Aradu.KJ7MW	-1.75552	-1.02642	-0.823073	-0.027139	Down-regulated
Aradu.KJH8E	-3.41144	-7.72887	-3.27703	-1.73657	Down-regulated
Aradu.KL6GI	0.729284	1.70336	0.0485994	0.0953133	Up-regulated
Aradu.KM3QT	-2.22541	-7.03766	-1.28884	-0.103861	Down-regulated
Aradu.KMP0N	-1.57493	-7.56521	-1.24754	-0.0863647	Down-regulated
Aradu.KN04R	2.86474	0.974486	2.5779	0.928265	Up-regulated
Aradu.KN90T	-1.3486	-3.0725	-0.365286	-0.305605	Down-regulated
Aradu.KP86R	-0.256872	-1.55572	-0.792782	-0.676627	Down-regulated
Aradu.KPP3S	-2.38924	-1.94892	-0.898774	-0.50301	Down-regulated
Aradu.KQ0LD	-2.16019	-9.74949	-2.04637	-0.129744	Down-regulated
Aradu.KR9ZZ	-0.969742	-0.153719	-0.952863	-1.08189	Down-regulated
Aradu.KRA3S	1.20075	2.20525	0.87875	2.4413	Up-regulated
Aradu.KRG5T	1.14902	4.8112	0.821564	2.93691	Up-regulated
Aradu.KRK4X	-1.0072	-2.07815	-1.61916	-0.833377	Down-regulated
Aradu.KRX9K	4.79814	1.77918	4.6452	2.10984	Up-regulated
Aradu.KTU5R	-2.88574	-1.91859	-1.12084	-2.0101	Down-regulated
Aradu.KU4KX	-1.01489	-0.814511	-0.932934	-0.0109592	Down-regulated
Aradu.KU6WK	-0.902646	-1.24142	-0.961563	-0.0119537	Down-regulated
Aradu.KUQ6V	-0.579961	-7.09167	-0.601264	-2.77055	Down-regulated
Aradu.KUT09	-0.444918	-0.313887	-0.221795	-1.1993	Down-regulated
Aradu.KWH4D	-1.43974	-7.64851	-1.03928	-0.358062	Down-regulated
Aradu.KY2F1	-1.43318	-7.77462	-0.302616	-0.615216	Down-regulated
Aradu.KY790	-0.922472	-0.301345	-0.676134	-0.530379	Down-regulated
Aradu.KZZ3J	-0.951921	-3.85107	-0.0996494	-0.115791	Down-regulated
Aradu.L1J51	-0.854659	-1.50095	-0.620127	-1.14518	Down-regulated
Aradu.L1N7C	-0.825179	-0.939187	-1.12293	-0.0248535	Down-regulated
Aradu.L1U18	-0.46431	-0.98456	-0.317364	-2.56845	Down-regulated
Aradu.L1VA7	-0.316404	-1.28071	-0.6572	-0.076959	Down-regulated
Aradu.L273D	1.15165	1.72944	2.20003	1.04781	Up-regulated
Aradu.L2A8K	0.349063	0.989183	0.837892	2.38974	Up-regulated
Aradu.L2IAX	-1.45371	-0.829015	-1.30558	-0.243942	Down-regulated
Aradu.L2RSA	-3.50417	-4.68602	-1.41378	-1.47174	Down-regulated
Aradu.L2TEA	-0.375834	-1.97558	-0.589831	-0.195572	Down-regulated
Aradu.L2TQ2	-1.0072	-1.87051	-1.61916	-0.0770163	Down-regulated
Aradu.L2YMF	-1.57496	-0.387646	-1.19915	-1.00681	Down-regulated
Aradu.L30M6	-3.86559	-2.58093	-2.08225	-1.81902	Down-regulated
Aradu.L3FXW	-2.51908	-5.11035	-1.38935	-1.18232	Down-regulated
Aradu.L3UB6	-1.86739	-0.445982	-0.854915	-1.18204	Down-regulated
Aradu.L49GZ	1.97838	1.68409	0.448639	0.0775055	Up-regulated
Aradu.L4JLT	-1.91293	-2.6268	-0.902425	-0.0212825	Down-regulated
Aradu.L4JUN	-0.329048	-0.162477	-0.288455	-1.1825	Down-regulated
Aradu.L4S99	-1.73076	-0.349361	-1.16244	-0.29781	Down-regulated
Aradu.L5DMI	-0.243892	-1.78685	-0.323628	-0.191603	Down-regulated
Aradu.L5P06	-0.882241	-1.2145	-0.26632	-1.25408	Down-regulated
Aradu.L7RAQ	0.375763	1.12302	0.0603651	0.314172	Up-regulated
Aradu.L85BJ	-1.50295	-7.60127	-0.429255	-0.589325	Down-regulated
Aradu.L86SE	1.51621	1.84757	2.35119	0.0222002	Up-regulated
Aradu.L8BYH	-1.89035	-8.06626	-1.44612	-0.00517439	Down-regulated
Aradu.L8DIR	-1.37133	-0.176762	-1.10403	-0.107246	Down-regulated
Aradu.L8GQF	-0.219897	-2.49503	-2.77764	-0.089919	Down-regulated
Aradu.L8P6S	-1.49697	-0.952531	-1.81302	-0.101997	Down-regulated
Aradu.L8RA0	-1.07073	-1.14652	-0.116374	-0.383461	Down-regulated
Aradu.L8VRB	-3.78103	-1.88371	-1.28805	-3.02093	Down-regulated
Aradu.L924G	-1.92021	-4.34855	-0.662805	-4.56067	Down-regulated
Aradu.L955A	-1.17658	-0.271701	-0.702742	-0.4442	Down-regulated
Aradu.L9N61	-1.04652	-0.452598	-0.815287	-0.245114	Down-regulated
Aradu.LAA50	-1.78147	-10.2295	-0.875995	-0.326221	Down-regulated
Aradu.LBZ6D	-1.69086	-6.65977	-5.85592	-3.00987	Down-regulated
Aradu.LCH2B	2.15411	1.89756	1.50898	1.90533	Up-regulated
Aradu.LCZ1F	-2.67447	-2.48171	-1.54763	-2.03884	Down-regulated
Aradu.LE082	0.9231	0.458754	1.09989	0.388316	Up-regulated
Aradu.LF0Z4	-1.06521	-1.76655	-1.05724	-0.368236	Down-regulated
Aradu.LF5V6	-1.42503	-5.3746	-0.957274	-0.0864129	Down-regulated
Aradu.LFY6J	-0.986295	-1.05292	-1.05915	-0.623423	Down-regulated
Aradu.LG1XI	-0.534882	-2.20725	-0.410642	-1.1112	Down-regulated
Aradu.LHB41	2.55357	0.805925	2.31665	0.58128	Up-regulated
Aradu.LJC3Y	0.379225	1.96896	1.42304	0.799058	Up-regulated
Aradu.LK17B	-1.00743	-0.0743436	-0.488877	-1.22809	Down-regulated
Aradu.LK1UG	-0.793403	-1.1472	-0.871876	-0.976056	Down-regulated
Aradu.LKB1I	-0.398891	-0.308903	-0.397418	-0.653057	Down-regulated
Aradu.LM1DV	-0.0576536	-0.166701	-0.717409	-1.28189	Down-regulated
Aradu.LND25	-0.65281	-1.41285	-0.602757	-0.336759	Down-regulated
Aradu.LNU67	-0.979252	-1.41619	-0.695243	-0.820924	Down-regulated
Aradu.LP1C0	-0.661238	-0.766795	-0.620738	-0.296757	Down-regulated
Aradu.LP84G	-0.6345	-0.69069	-0.23908	-0.37349	Down-regulated
Aradu.LQC4C	1.44019	1.0466	2.25225	0.513059	Up-regulated
Aradu.LQD9I	-0.58471	-1.91691	-0.592784	-0.581613	Down-regulated
Aradu.LQK8F	-1.4344	-0.104025	-0.89263	-0.222135	Down-regulated
Aradu.LRX3N	-2.43067	-0.694488	-1.00077	-0.82881	Down-regulated
Aradu.LTA3C	-0.427715	-0.616797	-0.495398	-0.887474	Down-regulated
Aradu.LVN4H	-1.98752	-0.783905	-0.552764	-4.71652	Down-regulated
Aradu.LW7LA	-1.12112	-0.285489	-0.570094	-1.31628	Down-regulated
Aradu.LW8Y2	-0.652017	-1.37515	-1.12572	-0.576148	Down-regulated
Aradu.LWU2M	0.844858	0.361641	0.706048	1.02429	Up-regulated
Aradu.LX7AK	-0.306086	-2.97284	-0.695243	-0.686724	Down-regulated
Aradu.LX8X9	-0.233731	-1.24797	-0.132902	-0.321336	Down-regulated
Aradu.LXV06	-2.75501	-4.89331	-0.8084	-1.95186	Down-regulated
Aradu.LYE3Y	-2.50366	-5.24551	-1.96212	-0.0509438	Down-regulated
Aradu.LZ99D	-0.9934	-9.36416	-1.04097	-0.289042	Down-regulated
Aradu.M035D	-1.68934	-0.555001	-1.33376	-0.0120074	Down-regulated
Aradu.M0UUE	-2.04093	-1.60119	-0.347244	-0.264996	Down-regulated
Aradu.M0WLK	-0.352118	-2.53516	-0.705126	-0.299458	Down-regulated
Aradu.M11EP	-7.08998	-7.89054	-0.573678	-0.957291	Down-regulated
Aradu.M1DF2	-1.70736	-1.7693	-0.825717	-0.916631	Down-regulated
Aradu.M1KTG	-0.882136	-2.47629	-0.97914	-0.858326	Down-regulated
Aradu.M2A53	-0.0723134	-2.49167	-0.43422	-0.585921	Down-regulated
Aradu.M2I9A	-1.64946	-6.86069	-0.371185	-1.30644	Down-regulated
Aradu.M2WJ5	-1.23027	-0.606286	-0.966795	-0.817233	Down-regulated
Aradu.M2Y4Q	0.185287	5.30231	5.02204	1.22222	Up-regulated
Aradu.M35ST	-2.70291	-2.35495	-1.44472	-0.000866868	Down-regulated
Aradu.M35Z5	-2.01311	-3.64985	-0.300645	-0.892481	Down-regulated
Aradu.M3B1E	-1.32651	-1.78261	-0.987202	-0.666805	Down-regulated
Aradu.M3BZV	-0.545334	-0.941618	-0.921699	-0.0562281	Down-regulated
Aradu.M4U01	-0.175829	-1.12848	-0.345266	-0.245147	Down-regulated
Aradu.M566R	-0.875523	-1.8948	-1.51692	-1.60256	Down-regulated
Aradu.M5R0Y	2.11141	0.771158	2.28764	0.404584	Up-regulated
Aradu.M5W9D	-0.200895	-0.876426	-0.376788	-0.0594609	Down-regulated
Aradu.M62SP	-1.74335	-2.1918	-0.459633	-0.658352	Down-regulated
Aradu.M7FKM	1.24953	0.569508	0.960101	3.02639	Up-regulated
Aradu.M7K9G	0.419941	0.701158	1.35132	1.27439	Up-regulated
Aradu.M7QCJ	-1.01399	-0.625897	-0.602756	-0.0898645	Down-regulated
Aradu.M7YGM	-0.364066	-1.24303	-0.145975	-0.107647	Down-regulated
Aradu.M89U9	-1.79297	-5.76788	-0.872673	-1.01234	Down-regulated
Aradu.M8FIQ	-0.833122	-0.807369	-0.222817	-0.451072	Down-regulated
Aradu.M8RMT	-1.21902	-2.825	-0.682833	-0.717178	Down-regulated
Aradu.M8YF1	0.984844	0.794939	0.339095	0.808061	Up-regulated
Aradu.M90XM	-0.420052	-1.41238	-0.274395	-0.131887	Down-regulated
Aradu.M93S5	0.905213	2.26765	1.52042	0.10015	Up-regulated
Aradu.M999T	0.809988	1.30964	0.367933	1.08475	Up-regulated
Aradu.M9L15	-2.99429	-2.48175	-2.77764	-0.780237	Down-regulated
Aradu.MA1DE	-0.322039	-2.53575	-0.104233	-0.101682	Down-regulated
Aradu.MA4ZB	-1.69086	-4.0418	-0.615636	-1.2047	Down-regulated
Aradu.MAS03	-0.959292	-4.09099	-0.849196	-1.40147	Down-regulated
Aradu.MCK4G	-0.450336	-0.924424	-0.143281	-0.331599	Down-regulated
Aradu.MD14G	1.10906	0.667072	0.765757	0.43309	Up-regulated
Aradu.ME340	-3.81873	-4.58096	-0.804631	-1.94667	Down-regulated
Aradu.ME9L4	-0.863255	-0.916462	-0.186436	-0.114244	Down-regulated
Aradu.MEC8Q	-0.789326	-1.15976	-0.792811	-0.909986	Down-regulated
Aradu.MF6U3	-1.16775	-0.374446	-1.02464	-0.666287	Down-regulated
Aradu.MG0LA	-1.62877	-2.20207	-1.38855	-2.2465	Down-regulated
Aradu.MGU1B	-1.09231	-1.49022	-0.83302	-0.794719	Down-regulated
Aradu.MH2R6	-1.49481	-3.78949	-0.212637	-0.596039	Down-regulated
Aradu.ML8C8	0.568567	1.5215	0.14067	0.868362	Up-regulated
Aradu.MM8AX	0.205452	1.82137	0.0819916	0.517829	Up-regulated
Aradu.MN8BI	1.63685	0.437218	1.07864	0.63056	Up-regulated
Aradu.MNN2K	-0.808272	-3.98531	-1.34999	-1.12817	Down-regulated
Aradu.MPF4N	2.42395	0.94281	3.01805	0.286149	Up-regulated
Aradu.MQ8TY	-0.305943	-1.40527	-0.0455504	-0.179414	Down-regulated
Aradu.MRA83	1.59354	1.20325	1.83691	1.22731	Up-regulated
Aradu.MS73B	-2.64155	-1.5928	-0.337899	-0.121602	Down-regulated
Aradu.MSM74	-0.984901	-1.25853	-1.04355	-0.658021	Down-regulated
Aradu.MSR4Q	-1.56719	-0.78246	-1.20384	-0.451654	Down-regulated
Aradu.MT686	2.23773	3.01966	2.41208	0.0921432	Up-regulated
Aradu.MUV3V	-1.01424	-0.574203	-0.324743	-0.239204	Down-regulated
Aradu.MV6P9	-3.0897	-2.65166	-0.600596	-1.93052	Down-regulated
Aradu.MW85Q	-1.00628	-0.979316	-0.465529	-0.62947	Down-regulated
Aradu.MWG19	1.39524	0.05227	1.13366	0.112781	Up-regulated
Aradu.MY5RT	2.42307	4.0942	1.18565	2.3345	Up-regulated
Aradu.MYS8G	-0.860856	-2.42418	-0.598112	-0.271393	Down-regulated
Aradu.MZL9J	-0.274038	-0.82713	-0.306849	-0.229292	Down-regulated
Aradu.N09A5	0.755161	1.38434	1.72403	0.892347	Up-regulated
Aradu.N0CP9	2.05307	1.273	2.47042	0.140343	Up-regulated
Aradu.N0ICS	-5.26926	-0.798982	-0.960088	-0.265821	Down-regulated
Aradu.N0YWH	-0.575713	-0.836322	-0.00393592	-0.196158	Down-regulated
Aradu.N1KEX	-1.68038	-2.29505	-1.0124	-1.56786	Down-regulated
Aradu.N1U0V	-2.16856	-2.11098	-1.66818	-0.129698	Down-regulated
Aradu.N24GG	-1.07979	-0.911497	-0.276975	-0.449803	Down-regulated
Aradu.N25WS	1.48422	0.0126996	1.17547	0.418893	Up-regulated
Aradu.N2I1D	2.32225	0.824849	1.81393	0.718863	Up-regulated
Aradu.N3H9G	0.495261	2.70886	0.355673	0.280339	Up-regulated
Aradu.N3KMZ	-2.58538	-0.10066	-1.27148	-0.393081	Down-regulated
Aradu.N3SPH	-4.03248	-5.23133	-2.55325	-1.08303	Down-regulated
Aradu.N446Y	1.8196	1.07219	1.72409	2.89397	Up-regulated
Aradu.N49RI	-3.0897	-1.67322	-2.23098	-1.44273	Down-regulated
Aradu.N4IXL	-1.38608	-0.741021	-0.720637	-0.242803	Down-regulated
Aradu.N4SCQ	-2.5017	-1.77071	-0.26632	-0.743404	Down-regulated
Aradu.N56TJ	0.297503	1.01753	0.870401	0.00559124	Up-regulated
Aradu.N57FE	-1.30087	-3.82169	-1.60705	-1.84902	Down-regulated
Aradu.N5F6J	-1.75165	-1.781	-1.05803	-1.70508	Down-regulated
Aradu.N5IEQ	-1.30889	-6.27242	-2.83731	-2.80509	Down-regulated
Aradu.N5N3Q	-0.312551	-1.27382	-3.19078	-2.7321	Down-regulated
Aradu.N5Z06	0.752791	4.6504	5.33506	1.78907	Up-regulated
Aradu.N7HLR	-0.374206	-2.45022	-0.357094	-0.67368	Down-regulated
Aradu.N7TNH	-2.52994	-1.81666	-1.77536	-1.36712	Down-regulated
Aradu.N7TW9	-0.592923	-4.30564	-0.170178	-0.367867	Down-regulated
Aradu.N7YFC	1.88181	0.373114	1.135	0.274502	Up-regulated
Aradu.N8G7F	0.696544	0.976853	1.35657	0.760116	Up-regulated
Aradu.N8S8A	-0.63946	-0.551367	-1.231	-0.414937	Down-regulated
Aradu.N8TLT	-5.26926	-2.45484	-0.376349	-0.668155	Down-regulated
Aradu.N9ZS9	-0.476121	-0.878099	-0.50548	-0.0683611	Down-regulated
Aradu.NA11G	-1.09249	-0.914112	-0.479152	-0.272173	Down-regulated
Aradu.NAJ8T	-0.995402	-0.476859	-0.857539	-0.37524	Down-regulated
Aradu.NB8XZ	4.73675	5.59798	2.48997	1.79051	Up-regulated
Aradu.NBA8B	1.93471	0.227855	1.8571	1.10287	Up-regulated
Aradu.NC21A	-2.23253	-2.28981	-1.18713	-0.122109	Down-regulated
Aradu.NC5JV	-0.563521	-1.34182	-0.450974	-0.261055	Down-regulated
Aradu.NC5SJ	0.180823	1.10411	0.225268	0.175469	Up-regulated
Aradu.NCJ0H	0.924876	0.665626	2.2011	0.63975	Up-regulated
Aradu.NE93Q	-2.2699	-1.88338	-1.91768	-0.614598	Down-regulated
Aradu.NE9UM	-1.44864	-0.820301	-1.38368	-0.68684	Down-regulated
Aradu.NEH05	-1.03018	-0.463052	-1.04178	-0.252836	Down-regulated
Aradu.NEM0A	-2.88048	-3.71474	-0.0413331	-0.973585	Down-regulated
Aradu.NF3KK	-2.06925	-1.23633	-0.565644	-0.612403	Down-regulated
Aradu.NF6XD	-0.283408	-2.22883	-0.110018	-1.0527	Down-regulated
Aradu.NFQ2W	-0.301869	-0.47809	-0.508301	-0.360241	Down-regulated
Aradu.NG7DJ	0.6457	0.781805	1.04926	0.89335	Up-regulated
Aradu.NG8V7	-1.43401	-0.655907	-0.527702	-0.12046	Down-regulated
Aradu.NH34T	-0.41279	-6.62289	-0.823348	-1.99763	Down-regulated
Aradu.NHH8I	-0.886493	-1.65847	-0.528066	-0.613783	Down-regulated
Aradu.NHR4E	-0.64862	-0.734503	-1.15917	-0.850401	Down-regulated
Aradu.NI37K	-0.188714	-0.742648	-1.84996	-0.0635238	Down-regulated
Aradu.NI7KT	-1.71178	-6.65114	-1.06786	-0.75191	Down-regulated
Aradu.NM1FS	-1.11962	-1.79833	-0.0446395	-0.307228	Down-regulated
Aradu.NP5V1	-2.98883	-7.62094	-1.44908	-0.346729	Down-regulated
Aradu.NQ0MH	0.587022	4.26266	1.22552	3.1041	Up-regulated
Aradu.NQ8H0	-0.477436	-0.525069	-0.70361	-0.35949	Down-regulated
Aradu.NS1GV	-1.94307	-3.66317	-1.37928	-1.92314	Down-regulated
Aradu.NS2V2	-1.96711	-2.68878	-1.35455	-1.13559	Down-regulated
Aradu.NTG6B	-0.666261	-0.766118	-0.766054	-0.243214	Down-regulated
Aradu.NUY55	1.77042	1.16359	0.595739	1.38151	Up-regulated
Aradu.NW58S	-1.53394	-0.279763	-1.24642	-0.0633208	Down-regulated
Aradu.NW834	-2.15815	-3.18581	-0.875545	-0.964973	Down-regulated
Aradu.NX57C	-0.995898	-1.50225	-1.02551	-0.831771	Down-regulated
Aradu.NY0ZP	1.46071	0.894556	1.01491	0.307321	Up-regulated
Aradu.NY9NH	-0.795032	-2.08454	-5.06713	-3.0081	Down-regulated
Aradu.NYP4Z	1.54629	0.569251	0.540599	1.21176	Up-regulated
Aradu.NZM5S	-2.63808	-0.0213292	-0.0446395	-3.15152	Down-regulated
Aradu.P06YH	-0.602243	-1.37087	-0.497502	-0.207172	Down-regulated
Aradu.P07CC	1.13582	1.41051	0.182257	0.365787	Up-regulated
Aradu.P0CRI	-1.51963	-0.556482	-2.46888	-0.595759	Down-regulated
Aradu.P0DI4	-0.0461167	-0.96715	-0.136287	-0.0763493	Down-regulated
Aradu.P0QYB	-1.52106	-1.25853	-1.09432	-0.115659	Down-regulated
Aradu.P0VF2	0.683688	12.2545	6.89599	0.701543	Up-regulated
Aradu.P2MN3	-0.915739	-1.10144	-0.151125	-0.801127	Down-regulated
Aradu.P2TGB	-0.365688	-0.454535	-0.690941	-0.378265	Down-regulated
Aradu.P39C1	-0.357429	-3.71932	-0.3611	-0.553625	Down-regulated
Aradu.P39VN	-1.08785	-11.6365	-0.248448	-0.335962	Down-regulated
Aradu.P3PDP	-0.237611	-0.750157	-0.453786	-0.298049	Down-regulated
Aradu.P3ZN2	1.87292	0.994089	2.71618	1.25188	Up-regulated
Aradu.P4R4T	1.08889	1.55369	0.531643	4.25478	Up-regulated
Aradu.P6JNB	0.0158375	0.465943	0.00794101	0.620738	Up-regulated
Aradu.P6ZPS	-1.93043	-1.81954	-1.0954	-0.226543	Down-regulated
Aradu.P72UN	-0.392733	-3.62022	-0.960088	-2.73257	Down-regulated
Aradu.P759U	-1.59399	-4.2488	-1.07245	-1.09512	Down-regulated
Aradu.P7GHY	-0.973886	-0.944322	-0.271297	-0.269254	Down-regulated
Aradu.P7V2Q	-0.347037	-1.116	-0.777119	-0.324566	Down-regulated
Aradu.P8BUT	-1.66627	-2.66343	-0.860036	-0.110672	Down-regulated
Aradu.P8MSW	-1.30457	-3.21952	-1.1585	-0.426719	Down-regulated
Aradu.P8P9U	-1.53557	-2.01385	-0.980952	-3.36857	Down-regulated
Aradu.P98IW	-0.910912	-7.75995	-1.25278	-1.14015	Down-regulated
Aradu.P9RPB	-0.378422	-4.75481	-0.439896	-0.916131	Down-regulated
Aradu.PA2HL	-0.809739	-1.8446	-0.812703	-0.936068	Down-regulated
Aradu.PA9WC	-0.997385	-2.33254	-0.126227	-0.109317	Down-regulated
Aradu.PB1FR	-1.52376	-8.47097	-1.04049	-1.75309	Down-regulated
Aradu.PC4II	-2.16667	-1.00708	-1.88591	-0.388946	Down-regulated
Aradu.PCF48	0.208203	0.765219	1.93809	1.80158	Up-regulated
Aradu.PD509	-0.50319	-0.670404	-0.131895	-0.363069	Down-regulated
Aradu.PDC3W	-2.20125	-0.221075	-1.13403	-1.08865	Down-regulated
Aradu.PE8TY	-0.703038	-0.607489	-0.208508	-0.228976	Down-regulated
Aradu.PF1EJ	-2.33813	-6.19383	-0.399991	-0.250307	Down-regulated
Aradu.PF2P3	-2.01311	-4.90707	-1.46895	-0.706001	Down-regulated
Aradu.PF88Z	-2.97055	-9.36023	-1.58481	-0.48907	Down-regulated
Aradu.PG6MB	0.748795	0.911583	0.337496	0.795599	Up-regulated
Aradu.PH3JT	2.28583	0.859538	0.0313971	0.668459	Up-regulated
Aradu.PHB5M	-3.25072	-1.54776	-1.38198	-0.0986895	Down-regulated
Aradu.PHY5X	1.86841	1.35412	2.73594	3.04463	Up-regulated
Aradu.PJ77P	0.978257	0.530578	0.416681	1.44157	Up-regulated
Aradu.PJG3K	-1.05798	-2.04489	-1.20718	-0.35745	Down-regulated
Aradu.PK7XR	-0.762384	-0.729638	-0.445576	-0.530137	Down-regulated
Aradu.PKA69	-0.780694	-1.80771	-0.750296	-0.45448	Down-regulated
Aradu.PLL31	-0.806714	-0.932089	-0.727349	-0.257966	Down-regulated
Aradu.PM3B0	-1.40842	-1.33564	-0.846792	-0.0452204	Down-regulated
Aradu.PNT4Z	-0.868505	-1.96381	-0.542311	-0.0774136	Down-regulated
Aradu.PP2S4	-1.31406	-1.15051	-0.818287	-0.642955	Down-regulated
Aradu.PPK9L	-0.419793	-4.1377	-0.46688	-0.504706	Down-regulated
Aradu.PS4CZ	-2.69345	-6.02699	-0.763263	-1.54624	Down-regulated
Aradu.PSF4U	-0.786731	-2.78775	-0.578377	-0.503718	Down-regulated
Aradu.PW32X	-2.91542	-2.69165	-2.23801	-1.49466	Down-regulated
Aradu.PW3YK	-0.927629	-1.36139	-0.567649	-0.283123	Down-regulated
Aradu.PW52Q	-0.127114	-0.654176	-0.275432	-1.01307	Down-regulated
Aradu.PX1SQ	-1.36095	-1.83737	-0.668101	-1.70707	Down-regulated
Aradu.PXA74	-1.29547	-2.03529	-1.04521	-2.26937	Down-regulated
Aradu.PY313	0.971139	3.50186	1.26581	4.39892	Up-regulated
Aradu.PY4IT	3.43938	2.32735	1.61013	2.32931	Up-regulated
Aradu.PZ2UH	-1.17268	-0.623466	-1.40581	-0.630806	Down-regulated
Aradu.Q0MB8	0.515044	1.63792	1.07004	0.751524	Up-regulated
Aradu.Q0ZLX	1.37729	1.11377	0.733825	0.0546575	Up-regulated
Aradu.Q14N7	2.35363	2.96693	1.13086	0.506224	Up-regulated
Aradu.Q3CZF	-0.855073	-2.50487	-0.460022	-4.98289	Down-regulated
Aradu.Q3HQI	1.23908	0.129232	0.287128	0.946512	Up-regulated
Aradu.Q3KFX	-0.6696	-8.20883	-0.28601	-2.38797	Down-regulated
Aradu.Q3QE4	-0.589048	-0.559713	-2.70865	-0.093048	Down-regulated
Aradu.Q3RYP	-0.603708	-1.10322	-0.67177	-0.370726	Down-regulated
Aradu.Q3X7M	-0.653905	-0.132161	-0.515143	-1.66422	Down-regulated
Aradu.Q49PC	0.748168	2.17359	1.65341	0.361621	Up-regulated
Aradu.Q4J8J	-0.234194	-1.95087	-0.0105687	-1.13513	Down-regulated
Aradu.Q4KBE	-2.27499	-1.48249	-1.94283	-1.11509	Down-regulated
Aradu.Q4VIY	-0.890571	-0.773918	-0.679988	-0.0609024	Down-regulated
Aradu.Q55UA	2.77904	1.43582	2.55903	2.69136	Up-regulated
Aradu.Q566Q	-1.26046	-1.15177	-1.07989	-2.37804	Down-regulated
Aradu.Q57RT	-1.3486	-7.67829	-0.700473	-0.583868	Down-regulated
Aradu.Q57Z4	-2.55184	-5.1916	-1.87719	-0.516393	Down-regulated
Aradu.Q5KRY	-0.570718	-0.296918	-0.11487	-0.931119	Down-regulated
Aradu.Q5M0R	2.58627	1.59364	2.81931	1.33141	Up-regulated
Aradu.Q5PIR	-3.33533	-9.4483	-2.87634	-1.92361	Down-regulated
Aradu.Q5WRZ	-0.525844	-0.690416	-0.406811	-0.0565738	Down-regulated
Aradu.Q67RD	-2.19036	-0.91914	-1.51532	-1.29804	Down-regulated
Aradu.Q6KDH	-0.803808	-2.34892	-4.10953	-1.45339	Down-regulated
Aradu.Q7H6J	-0.726201	-0.659177	-0.268604	-0.459305	Down-regulated
Aradu.Q7TCS	1.14043	1.91053	0.426911	0.14308	Up-regulated
Aradu.Q8588	-0.388588	-0.0613523	-1.19612	-1.05145	Down-regulated
Aradu.Q8BX0	0.752791	1.26896	0.0598613	0.35895	Up-regulated
Aradu.Q8BYL	-1.01271	-1.01008	-1.42372	-0.0495026	Down-regulated
Aradu.QA3D9	1.78718	2.83555	0.653806	0.193449	Up-regulated
Aradu.QA9KZ	-0.634679	-0.440875	-0.628192	-0.539293	Down-regulated
Aradu.QB3XY	-0.917667	-3.37667	-1.42492	-0.382538	Down-regulated
Aradu.QCG85	-0.937042	-3.62233	-1.08264	-5.16972	Down-regulated
Aradu.QD5MD	-0.700953	-1.08181	-0.616779	-0.62298	Down-regulated
Aradu.QD850	-0.480186	-1.48931	-0.747969	-0.174587	Down-regulated
Aradu.QDH5L	-0.104349	-0.934743	-0.231974	-0.677332	Down-regulated
Aradu.QE3CA	-0.869622	-0.82014	-0.723061	-0.37623	Down-regulated
Aradu.QED65	-1.56657	-4.93533	-0.991741	-1.72534	Down-regulated
Aradu.QI7WS	-0.876746	-0.786235	-0.301687	-0.851046	Down-regulated
Aradu.QK1Y7	-0.387843	-9.02562	-0.50857	-2.56772	Down-regulated
Aradu.QKQ8N	-0.678016	-0.615113	-0.560604	-0.404615	Down-regulated
Aradu.QL41Y	-0.666871	-0.813671	-0.181849	-0.426782	Down-regulated
Aradu.QL7HW	-1.03858	-0.911736	-1.48288	-1.20381	Down-regulated
Aradu.QM4PI	0.299693	2.73424	1.10838	0.81781	Up-regulated
Aradu.QNE8S	-4.69447	-4.6221	-2.9117	-0.621656	Down-regulated
Aradu.QNZ9U	1.5014	1.6947	2.25799	0.857555	Up-regulated
Aradu.QP7DQ	3.79207	1.09199	2.63331	1.53269	Up-regulated
Aradu.QQI1P	-0.291486	-10.8562	-0.738154	-0.648818	Down-regulated
Aradu.QQX3T	-0.849273	-0.270837	-1.2365	-0.179379	Down-regulated
Aradu.QS0SS	0.638092	4.80469	0.798484	1.21989	Up-regulated
Aradu.QS326	-1.53852	-1.98228	-0.527561	-0.226068	Down-regulated
Aradu.QS5ZN	0.334805	3.74384	0.104132	0.543823	Up-regulated
Aradu.QS6B9	-0.821032	-0.943118	-0.42002	-0.363344	Down-regulated
Aradu.QS77F	-1.12693	-0.704492	-0.672829	-0.152222	Down-regulated
Aradu.QSH92	-1.10589	-1.55475	-0.350579	-0.0423729	Down-regulated
Aradu.QU7YZ	-0.133472	-0.874329	-0.0413331	-4.37676	Down-regulated
Aradu.QV720	-1.75464	-8.26884	-0.50857	-0.926395	Down-regulated
Aradu.QVM9Q	-1.27852	-0.818697	-2.15585	-1.41519	Down-regulated
Aradu.QW2YT	2.15145	0.924241	1.04727	0.984449	Up-regulated
Aradu.QXN9V	-0.887365	-4.41303	-0.838856	-1.21447	Down-regulated
Aradu.QYZ18	-0.628504	-3.91153	-1.07731	-0.510545	Down-regulated
Aradu.QZ44H	-0.674772	-1.61049	-0.293092	-0.324166	Down-regulated
Aradu.R0BEJ	-4.49359	-9.69613	-1.84835	-1.62838	Down-regulated
Aradu.R0QSC	-1.68793	-0.174568	-0.520526	-0.626684	Down-regulated
Aradu.R16FP	-1.39675	-2.34901	-1.03263	-2.41387	Down-regulated
Aradu.R1SY6	-3.0897	-2.86923	-0.48294	-0.283008	Down-regulated
Aradu.R1Y6W	2.13593	0.748191	1.38581	1.00063	Up-regulated
Aradu.R24QW	-0.741098	-0.0351147	-0.729647	-0.497956	Down-regulated
Aradu.R24S8	-1.0554	-0.807676	-0.871147	-0.770114	Down-regulated
Aradu.R2ERN	-2.68929	-1.19788	-1.00029	-3.45807	Down-regulated
Aradu.R2K02	2.31604	1.57532	1.44829	0.721884	Up-regulated
Aradu.R2PKH	-1.39162	-2.27248	-1.07672	-1.57021	Down-regulated
Aradu.R35NF	-0.845086	-1.8708	-1.05439	-0.193447	Down-regulated
Aradu.R3I62	-0.00542329	-0.798374	-1.29994	-0.495843	Down-regulated
Aradu.R3U8P	0.562703	1.7499	0.161285	0.233805	Up-regulated
Aradu.R3YL8	-0.74568	-3.00941	-0.21883	-1.11273	Down-regulated
Aradu.R4E1U	0.561742	0.725308	0.144238	0.224247	Up-regulated
Aradu.R4LMM	-0.573794	-2.03071	-1.01548	-0.580895	Down-regulated
Aradu.R4MYV	-0.93072	-0.448009	-0.707243	-0.249843	Down-regulated
Aradu.R4ZCN	1.05428	0.85949	1.23086	0.317294	Up-regulated
Aradu.R549P	-0.756897	-3.38617	-0.0173311	-1.88408	Down-regulated
Aradu.R6IE0	-1.77649	-3.90231	-1.74411	-1.3387	Down-regulated
Aradu.R7I2N	0.41862	1.13847	0.352501	1.52023	Up-regulated
Aradu.R7JCU	2.33172	1.11034	1.35067	4.19461	Up-regulated
Aradu.R8B39	-2.65047	-0.859342	-3.21356	-0.75045	Down-regulated
Aradu.R8CQU	0.573632	2.754	1.15007	1.64994	Up-regulated
Aradu.R8RVW	0.540855	1.53057	0.219318	0.832043	Up-regulated
Aradu.R9DMI	-0.500846	-0.997634	-0.00901482	-0.48217	Down-regulated
Aradu.R9TKV	-0.28376	-4.57396	-0.903771	-2.00561	Down-regulated
Aradu.R9YEA	0.186158	2.84665	0.311162	0.81497	Up-regulated
Aradu.RA028	-0.732565	-6.57759	-1.31197	-0.426947	Down-regulated
Aradu.RAJ1T	-1.40841	-0.796045	-1.24833	-0.562517	Down-regulated
Aradu.RB14Z	-1.56923	-2.73878	-1.72068	-3.13749	Down-regulated
Aradu.RB7BN	2.60707	8.39205	0.874991	1.85601	Up-regulated
Aradu.RC9UC	-0.762722	-0.860851	-0.298302	-0.0375128	Down-regulated
Aradu.RDM6K	-0.92892	-2.74713	-0.923339	-0.0390641	Down-regulated
Aradu.RER3E	2.04312	0.675874	1.83656	0.758763	Up-regulated
Aradu.RF6Z3	-0.282588	-2.04907	-0.262146	-0.492413	Down-regulated
Aradu.RG89H	-1.44106	-0.544009	-0.995737	-1.08925	Down-regulated
Aradu.RH99R	4.37581	5.15618	2.35448	2.92168	Up-regulated
Aradu.RI7MX	1.14239	0.138487	0.463328	0.581458	Up-regulated
Aradu.RJL7N	-0.487102	-1.34575	-0.195919	-0.366547	Down-regulated
Aradu.RK7DP	1.74216	0.933912	0.891133	0.686147	Up-regulated
Aradu.RKV4F	-1.14921	-4.80851	-0.139048	-0.825005	Down-regulated
Aradu.RLV26	0.0651205	0.839166	0.234891	0.458365	Up-regulated
Aradu.RLX6T	-0.421885	-1.28563	-0.272577	-0.046948	Down-regulated
Aradu.RMH27	-2.50408	-7.81323	-1.49088	-0.955585	Down-regulated
Aradu.RP5AZ	1.08209	0.329886	0.648035	1.66184	Up-regulated
Aradu.RPK4E	0.854068	0.0214979	1.02461	0.566739	Up-regulated
Aradu.RQ9FQ	-0.578434	-1.17506	-0.357026	-0.00674715	Down-regulated
Aradu.RQ9T9	-1.92791	-0.0914329	-1.08373	-0.0829562	Down-regulated
Aradu.RRU3X	-0.786949	-1.3445	-0.664652	-0.0477	Down-regulated
Aradu.RRZ1P	-1.22832	-1.22987	-1.04374	-0.370191	Down-regulated
Aradu.RTF2M	-2.08312	-0.844205	-2.04487	-0.0342174	Down-regulated
Aradu.RTR6L	-3.26577	-1.3813	-1.90612	-0.700333	Down-regulated
Aradu.RU466	2.0905	0.0165572	1.30074	0.837624	Up-regulated
Aradu.RW1F8	1.04414	0.684812	0.747599	0.129832	Up-regulated
Aradu.RY6G1	1.1005	2.6707	1.89674	0.623676	Up-regulated
Aradu.RY81C	-2.36417	-4.48675	-0.779826	-0.684092	Down-regulated
Aradu.RYE34	-2.38081	-1.18134	-1.04258	-1.05698	Down-regulated
Aradu.RYS1S	4.87306	0.53457	2.77831	0.195569	Up-regulated
Aradu.RZL7M	0.94045	1.99102	0.939017	2.10881	Up-regulated
Aradu.S0451	1.65658	0.258541	1.74032	0.0368171	Up-regulated
Aradu.S056J	-0.989435	-3.09207	-0.782447	-1.46033	Down-regulated
Aradu.S0A8H	-4.00238	-7.1734	-0.600596	-0.719693	Down-regulated
Aradu.S0I0V	-0.596102	-0.870965	-1.12164	-1.07395	Down-regulated
Aradu.S0IB0	-0.596371	-3.72108	-0.696458	-0.0754073	Down-regulated
Aradu.S0XAG	-1.76522	-0.0186784	-0.795639	-0.26185	Down-regulated
Aradu.S111G	-0.719825	-1.28542	-0.349636	-0.388291	Down-regulated
Aradu.S1HAS	-1.04407	-1.36447	-0.868559	-0.848832	Down-regulated
Aradu.S1T5J	-2.16786	-1.27302	-0.956765	-0.938911	Down-regulated
Aradu.S26L2	-1.72882	-1.38069	-0.888944	-0.134672	Down-regulated
Aradu.S2FZH	-2.19015	-0.309976	-0.544209	-0.907552	Down-regulated
Aradu.S2G0W	-1.6778	-7.07764	-0.579524	-1.47447	Down-regulated
Aradu.S2HHA	-5.93323	-4.53863	-0.0446395	-1.61942	Down-regulated
Aradu.S4KSA	-1.75464	-3.80068	-3.19078	-0.0357991	Down-regulated
Aradu.S56JH	-0.442309	-7.08617	-0.36148	-0.073957	Down-regulated
Aradu.S581X	-0.895269	-0.769445	-0.849666	-0.0318564	Down-regulated
Aradu.S69T7	0.26646	1.13248	1.58701	0.595585	Up-regulated
Aradu.S6F46	-0.582413	-8.16052	-2.33217	-2.05302	Down-regulated
Aradu.S6N02	-0.0389935	-1.37722	-0.183009	-0.271827	Down-regulated
Aradu.S70AZ	-2.84142	-0.741021	-1.9505	-1.68555	Down-regulated
Aradu.S7CZ4	-0.960138	-1.43029	-3.19078	-1.7646	Down-regulated
Aradu.S7TZT	-1.49521	-3.69824	-1.48932	-0.970472	Down-regulated
Aradu.S8SMF	-1.07385	-3.64296	-0.957355	-1.04307	Down-regulated
Aradu.S9CWT	-2.0033	-2.68311	-0.0827632	-0.241799	Down-regulated
Aradu.S9MLV	0.889206	0.907078	0.326687	0.650163	Up-regulated
Aradu.S9N86	-0.522348	-2.05303	-0.208826	-0.766998	Down-regulated
Aradu.S9XBY	0.626178	0.996776	0.554071	0.451478	Up-regulated
Aradu.SBB2J	0.734376	4.85948	3.14944	0.983539	Up-regulated
Aradu.SD5C0	-4.24623	-2.13313	-1.19279	-0.150385	Down-regulated
Aradu.SEH6L	-3.4385	-1.90349	-1.84818	-0.60699	Down-regulated
Aradu.SI01H	-4.00238	-4.37881	-1.91768	-1.54602	Down-regulated
Aradu.SJ1TV	-3.42576	-6.37582	-3.6383	-0.983432	Down-regulated
Aradu.SJR7G	2.10147	1.75167	4.62172	0.345666	Up-regulated
Aradu.SK1HP	-0.671833	-3.3956	-0.212019	-0.231373	Down-regulated
Aradu.SKW70	-2.28142	-2.87339	-1.26988	-0.371009	Down-regulated
Aradu.SL6TQ	-0.806778	-2.64891	-0.429895	-0.425579	Down-regulated
Aradu.SL9AV	-0.508472	-1.73869	-0.895582	-0.216425	Down-regulated
Aradu.SM3K9	2.15837	1.77664	3.14944	0.288087	Up-regulated
Aradu.SQ3SU	-1.46267	-0.50229	-0.84533	-0.314483	Down-regulated
Aradu.SR468	1.97496	0.929549	1.6036	0.307091	Up-regulated
Aradu.SRM2L	-1.41991	-2.97242	-0.551282	-0.818125	Down-regulated
Aradu.SRM8N	-1.04871	-0.752046	-0.65364	-0.329792	Down-regulated
Aradu.SS7KH	-4.00238	-3.72435	-1.51692	-1.29726	Down-regulated
Aradu.SS7YL	-0.810879	-0.968494	-0.851304	-0.0063176	Down-regulated
Aradu.SV32V	-1.53148	-0.584528	-6.21294	-1.4313	Down-regulated
Aradu.SW7ZD	-0.374626	-3.29044	-0.889167	-0.823415	Down-regulated
Aradu.SX4F9	-1.58172	-1.2141	-0.465446	-0.709696	Down-regulated
Aradu.SYP8J	-0.560704	-1.24893	-1.23388	-0.109939	Down-regulated
Aradu.SYY8Y	0.920089	0.744983	1.35371	0.873353	Up-regulated
Aradu.SZ9LD	-0.999476	-3.53878	-0.97216	-1.25081	Down-regulated
Aradu.T00FF	-1.38094	-0.596166	-0.686447	-0.652433	Down-regulated
Aradu.T0LS0	1.72866	0.364065	3.51197	0.630292	Up-regulated
Aradu.T0MLJ	-1.32447	-4.52709	-0.345459	-2.12361	Down-regulated
Aradu.T0P0N	-3.07614	-4.61186	-0.715226	-0.572649	Down-regulated
Aradu.T0YTZ	-0.418479	-1.9487	-0.215788	-0.274723	Down-regulated
Aradu.T12XR	-0.963876	-1.84308	-0.531389	-0.365878	Down-regulated
Aradu.T1G5I	0.226898	2.75546	0.272499	0.834442	Up-regulated
Aradu.T25QT	-1.41785	-4.68171	-1.11857	-1.60411	Down-regulated
Aradu.T2K1B	-4.00238	-0.451826	-1.25263	-0.616979	Down-regulated
Aradu.T2TSL	-0.0865343	-2.34388	-1.25778	-0.0597793	Down-regulated
Aradu.T2XD3	-1.18432	-0.493949	-0.427356	-0.59148	Down-regulated
Aradu.T3Y7Z	-1.76805	-0.780118	-0.549863	-0.145786	Down-regulated
Aradu.T42JA	-0.122213	-0.857869	-0.0917032	-0.404335	Down-regulated
Aradu.T43NA	-1.1886	-1.9284	-0.135417	-0.777441	Down-regulated
Aradu.T4PBI	-1.23607	-9.74243	-0.0453653	-1.64829	Down-regulated
Aradu.T4ZLB	-1.11124	-6.60784	-0.278758	-0.208411	Down-regulated
Aradu.T59KJ	0.166441	1.79153	5.59212	1.54505	Up-regulated
Aradu.T5B2T	-1.38975	-2.06799	-1.74446	-1.08528	Down-regulated
Aradu.T5RWU	-1.02341	-5.03174	-0.282376	-1.40498	Down-regulated
Aradu.T65KX	-0.817914	-0.478401	-0.429735	-0.737704	Down-regulated
Aradu.T6HSI	-1.78586	-0.626604	-1.4582	-0.00556708	Down-regulated
Aradu.T6WIZ	-1.39032	-0.695244	-1.42479	-0.147291	Down-regulated
Aradu.T6XQA	-2.45244	-7.29257	-1.1059	-1.67824	Down-regulated
Aradu.T7BZN	-1.48016	-1.27001	-1.53128	-0.369384	Down-regulated
Aradu.T7M3D	-1.87721	-0.0130892	-1.19709	-1.08482	Down-regulated
Aradu.T82KB	-0.566988	-2.31373	-0.721291	-0.460244	Down-regulated
Aradu.T9L09	-1.26404	-5.46275	-0.419185	-1.38491	Down-regulated
Aradu.T9UN0	-0.0950402	-0.613342	-0.471501	-0.622475	Down-regulated
Aradu.T9VQE	-0.525225	-0.746923	-0.0464578	-0.449573	Down-regulated
Aradu.T9YJJ	-0.732153	-0.635299	-0.616746	-0.713133	Down-regulated
Aradu.TA6QE	0.327996	0.440813	0.189642	0.698806	Up-regulated
Aradu.TC75Q	-0.870571	-2.20214	-1.20718	-0.68828	Down-regulated
Aradu.TD4S7	0.0166531	1.66485	0.58254	0.70461	Up-regulated
Aradu.TE4V4	-1.80636	-1.30649	-1.12101	-0.789911	Down-regulated
Aradu.TES1U	1.54643	6.8645	2.17441	0.368949	Up-regulated
Aradu.TF0TM	0.669791	3.12035	0.597251	0.166507	Up-regulated
Aradu.TF2FR	-2.71657	-2.78446	-1.61054	-1.54561	Down-regulated
Aradu.TG6FF	1.15624	0.262655	1.55235	0.490601	Up-regulated
Aradu.TH0MN	-0.900683	-3.56398	-0.446856	-0.20401	Down-regulated
Aradu.TH86V	-1.3524	-2.65869	-1.1729	-1.15927	Down-regulated
Aradu.TI0J6	0.427328	2.36164	0.166275	0.232266	Up-regulated
Aradu.TI0Z7	-1.57096	-1.51757	-0.438381	-0.0115409	Down-regulated
Aradu.TIU03	-0.0665058	-6.21645	-0.230319	-1.90315	Down-regulated
Aradu.TJJ5E	-0.298755	-0.851887	-0.330417	-0.37888	Down-regulated
Aradu.TJL9X	2.26552	0.23979	2.06066	0.159891	Up-regulated
Aradu.TLG7W	-1.72309	-0.0192265	-0.955758	-1.10219	Down-regulated
Aradu.TMD8A	-0.934666	-1.39849	-0.195883	-0.341597	Down-regulated
Aradu.TND5C	-0.262361	-1.74507	-0.403619	-0.368167	Down-regulated
Aradu.TP4MY	-1.73486	-1.00834	-0.983986	-1.95501	Down-regulated
Aradu.TP6EC	-2.16602	-0.386654	-0.711212	-0.0557055	Down-regulated
Aradu.TP9RN	-0.614196	-0.750478	-0.372979	-0.300219	Down-regulated
Aradu.TQE9X	-1.52643	-3.86573	-0.795639	-0.939696	Down-regulated
Aradu.TQU1R	-0.927467	-2.74996	-0.804851	-2.46229	Down-regulated
Aradu.TQU2T	-0.713139	-5.052	-0.0195094	-0.425367	Down-regulated
Aradu.TR8YP	-0.895706	-0.654111	-1.03744	-0.17403	Down-regulated
Aradu.TRI7U	-0.964086	-2.55539	-0.392092	-1.63019	Down-regulated
Aradu.TS004	-1.48883	-8.33007	-2.76461	-1.07583	Down-regulated
Aradu.TVC1J	-0.313568	-0.872246	-0.293719	-1.44714	Down-regulated
Aradu.TW1EN	0.957907	0.0455208	1.72063	1.441	Up-regulated
Aradu.TW31N	-3.71815	-1.45629	-2.6248	-3.51123	Down-regulated
Aradu.TW8JT	-0.876218	-0.675088	-0.367912	-0.0189649	Down-regulated
Aradu.TW8M6	-1.39044	-12.1355	-1.16671	-3.512	Down-regulated
Aradu.TY9MP	-1.38737	-1.76366	-1.13891	-1.20188	Down-regulated
Aradu.TZ5MC	-3.16958	-2.06095	-2.4109	-3.37003	Down-regulated
Aradu.U0ER6	0.532116	1.16967	0.302544	1.26289	Up-regulated
Aradu.U0LB0	-0.313853	-8.50277	-0.320908	-0.930002	Down-regulated
Aradu.U0QAT	0.209309	3.70992	0.299693	2.85567	Up-regulated
Aradu.U18XV	-1.35744	-0.75599	-0.676006	-0.486189	Down-regulated
Aradu.U1FJC	-0.787776	-0.653107	-0.689486	-0.0768058	Down-regulated
Aradu.U1N83	-2.87345	-2.65765	-1.91073	-1.39461	Down-regulated
Aradu.U1QIQ	-0.299873	-0.885706	-0.223509	-0.0426978	Down-regulated
Aradu.U23UQ	-1.28623	-0.811593	-1.11651	-0.482407	Down-regulated
Aradu.U2R2D	-1.07984	-1.42107	-0.482669	-0.297949	Down-regulated
Aradu.U338T	-0.137606	-3.36916	-0.235641	-0.152587	Down-regulated
Aradu.U3RQV	-0.947583	-0.345164	-0.854369	-0.24331	Down-regulated
Aradu.U3XGI	0.846432	0.656598	1.57988	0.324663	Up-regulated
Aradu.U41C8	-3.15054	-1.58738	-1.38418	-1.27465	Down-regulated
Aradu.U4K5D	-1.32542	-4.31042	-1.25129	-0.147732	Down-regulated
Aradu.U4RIV	-1.80564	-6.70648	-1.72388	-0.887533	Down-regulated
Aradu.U4S3Y	-0.0995919	-1.76119	-0.26002	-1.34976	Down-regulated
Aradu.U4SQQ	-0.599695	-0.789251	-0.492936	-0.238316	Down-regulated
Aradu.U4WAJ	-0.725155	-1.53566	-0.155623	-0.239651	Down-regulated
Aradu.U564S	-3.38235	-0.145365	-1.57604	-0.49744	Down-regulated
Aradu.U5BRX	-1.28065	-0.275396	-0.703241	-0.879517	Down-regulated
Aradu.U5DG8	-1.5828	-5.4235	-0.682597	-0.807903	Down-regulated
Aradu.U5F9L	0.714398	0.619629	1.37736	0.6145	Up-regulated
Aradu.U5UGY	-2.44517	-0.260997	-2.01194	-1.10222	Down-regulated
Aradu.U6WKW	-1.48365	-1.03797	-0.274885	-0.418783	Down-regulated
Aradu.U7D38	-0.880559	-1.17207	-1.06032	-0.902167	Down-regulated
Aradu.U7HHN	-1.09268	-0.10663	-1.3797	-1.43687	Down-regulated
Aradu.U7TY3	-0.286864	-1.02452	-0.442806	-0.201187	Down-regulated
Aradu.U7ZJ8	3.87396	4.76124	2.56811	3.18147	Up-regulated
Aradu.U82NL	0.366453	0.0480254	1.41981	1.41857	Up-regulated
Aradu.U8M4U	-0.0599114	-1.52437	-1.51692	-0.11742	Down-regulated
Aradu.U8NZD	7.49697	2.3801	7.68441	0.777485	Up-regulated
Aradu.U9GEY	-0.6791	-1.15274	-0.562381	-0.45368	Down-regulated
Aradu.UA1MZ	-1.05691	-1.38665	-0.330332	-0.668131	Down-regulated
Aradu.UAQ2R	-1.31983	-0.108866	-0.425532	-0.743683	Down-regulated
Aradu.UB13R	4.14968	5.13785	6.45293	1.46088	Up-regulated
Aradu.UF40D	-1.25214	-6.69859	-1.0172	-0.250052	Down-regulated
Aradu.UF4PG	0.765602	0.937096	1.65071	0.204794	Up-regulated
Aradu.UF8GX	1.60072	0.193787	2.73658	0.171287	Up-regulated
Aradu.UFI55	-0.746072	-1.28539	-0.528378	-1.0344	Down-regulated
Aradu.UGC9M	-3.63646	-2.33313	-0.794494	-1.54751	Down-regulated
Aradu.UH457	-2.49605	-0.881703	-1.32391	-0.159693	Down-regulated
Aradu.UH80N	0.186708	1.53357	0.602626	0.571927	Up-regulated
Aradu.UHQ3S	-0.635982	-1.28391	-0.19785	-0.328029	Down-regulated
Aradu.UHQ4T	0.316658	6.62509	0.619241	1.86181	Up-regulated
Aradu.UHZ65	0.82757	1.32322	0.283935	0.30567	Up-regulated
Aradu.UIA4U	-2.21804	-2.96214	-0.942396	-1.62637	Down-regulated
Aradu.UJ1ZX	-2.33254	-10.6752	-1.28658	-0.607599	Down-regulated
Aradu.UJ8BX	-0.168423	-1.4209	-0.562577	-0.471057	Down-regulated
Aradu.UK7IL	-0.653722	-0.705952	-0.264434	-1.28101	Down-regulated
Aradu.UL8XP	1.61354	0.428026	2.20978	0.333068	Up-regulated
Aradu.UM04G	-1.43557	-0.601894	-0.932466	-0.148078	Down-regulated
Aradu.UMP23	-0.776432	-0.384447	-6.04545	-0.426145	Down-regulated
Aradu.UN245	1.39068	0.274812	1.93003	0.385177	Up-regulated
Aradu.UNY97	-2.63071	-1.1036	-1.91768	-2.59705	Down-regulated
Aradu.UP0S8	-3.98327	-1.20554	-1.95692	-0.0052062	Down-regulated
Aradu.UQ2CM	-2.37295	-1.38548	-1.21026	-1.5834	Down-regulated
Aradu.UQA28	-1.10984	-0.762901	-2.02506	-1.22033	Down-regulated
Aradu.UQP4Y	-0.647732	-2.87708	-0.500139	-0.599981	Down-regulated
Aradu.UR4XV	-0.775178	-1.26672	-0.949789	-0.361269	Down-regulated
Aradu.URD4R	0.550414	0.0544392	0.311054	0.686342	Up-regulated
Aradu.US4U0	0.104566	2.10269	0.324768	0.262051	Up-regulated
Aradu.US8PA	-0.808771	-0.310053	-1.99825	-0.310412	Down-regulated
Aradu.USI0I	1.13246	0.442349	1.26352	0.316248	Up-regulated
Aradu.USK36	1.16633	0.199224	2.43158	2.22965	Up-regulated
Aradu.UT0N9	1.20589	1.53624	0.220826	0.0836546	Up-regulated
Aradu.UTD2W	-4.61366	-3.00845	-0.297226	-1.01038	Down-regulated
Aradu.UU261	-0.956666	-2.29237	-1.22012	-0.605682	Down-regulated
Aradu.UV8JW	-0.10594	-1.32595	-0.154951	-0.06444	Down-regulated
Aradu.UVJ1U	-0.493633	-0.886844	-0.556034	-0.40951	Down-regulated
Aradu.UW0WF	-2.65606	-2.07997	-1.28475	-1.62808	Down-regulated
Aradu.UWE50	-0.556071	-1.35275	-0.15525	-0.00585486	Down-regulated
Aradu.UY019	-0.32228	-1.13176	-0.368015	-0.192068	Down-regulated
Aradu.UYV6Z	-1.12819	-4.07068	-0.628973	-0.323273	Down-regulated
Aradu.UZC91	1.67172	2.15663	1.36402	3.77342	Up-regulated
Aradu.V02P7	-0.804574	-1.40141	-0.289667	-0.220192	Down-regulated
Aradu.V04BX	-0.856998	-1.16481	-0.312764	-0.380532	Down-regulated
Aradu.V0F31	-0.538784	-0.821356	-0.520454	-0.278213	Down-regulated
Aradu.V0UIC	0.796691	0.718077	0.908261	0.127018	Up-regulated
Aradu.V24GR	3.85538	0.730919	7.88992	2.60479	Up-regulated
Aradu.V2RP9	-2.93045	-0.348487	-0.203192	-0.524744	Down-regulated
Aradu.V2Z0U	-1.31513	-2.07508	-0.605645	-1.2297	Down-regulated
Aradu.V3CWF	2.91618	0.979472	2.04446	1.19921	Up-regulated
Aradu.V40FE	2.48368	2.33889	1.70073	1.79653	Up-regulated
Aradu.V45Z7	-0.623745	-3.94466	-0.822014	-0.98578	Down-regulated
Aradu.V4IDM	-0.392628	-2.03283	-0.330431	-0.296642	Down-regulated
Aradu.V56CC	-2.01311	-2.77268	-0.499246	-0.419985	Down-regulated
Aradu.V5ATH	1.61372	0.68365	1.24911	0.0645623	Up-regulated
Aradu.V5JUH	-2.07184	-1.42155	-0.780279	-3.05389	Down-regulated
Aradu.V5WI7	1.53948	1.48741	2.06793	0.107299	Up-regulated
Aradu.V62QB	0.691381	0.819025	2.24087	0.853366	Up-regulated
Aradu.V638G	-1.46844	-0.548507	-0.814198	-0.257664	Down-regulated
Aradu.V66GG	-1.65205	-0.95996	-0.951372	-1.49434	Down-regulated
Aradu.V6R3Z	-1.09128	-1.07345	-0.0804375	-1.63855	Down-regulated
Aradu.V6TSU	-0.198973	-1.73166	-0.584296	-0.700531	Down-regulated
Aradu.V6ZMF	-1.7651	-1.45247	-0.619191	-0.352725	Down-regulated
Aradu.V737M	-1.51368	-10.8243	-1.3573	-0.658289	Down-regulated
Aradu.V7B2V	-1.27468	-0.873748	-0.775027	-0.144237	Down-regulated
Aradu.V7CSH	-1.12819	-3.27724	-0.366374	-0.557932	Down-regulated
Aradu.V7KHD	-6.73043	-2.13844	-0.390478	-0.753484	Down-regulated
Aradu.V7U3M	-2.90316	-2.95902	-0.755543	-1.23108	Down-regulated
Aradu.V7ZTF	3.85155	3.8757	3.65023	1.39494	Up-regulated
Aradu.V84QG	-0.255691	-5.21002	-0.32625	-0.327415	Down-regulated
Aradu.V8FCP	0.768218	0.376195	0.158532	1.50071	Up-regulated
Aradu.V93IK	-1.11223	-4.16235	-3.19078	-1.36866	Down-regulated
Aradu.V93L3	-0.964018	-1.79876	-0.349039	-1.22934	Down-regulated
Aradu.VA6J0	-0.900312	-1.27631	-0.675887	-0.639948	Down-regulated
Aradu.VA9EI	0.827368	5.19719	0.305259	0.351845	Up-regulated
Aradu.VAN9Z	0.255188	2.75748	0.884333	1.31007	Up-regulated
Aradu.VB76D	0.36102	3.57896	0.147706	0.0600104	Up-regulated
Aradu.VC87A	0.0558904	0.580108	1.32067	0.0635648	Up-regulated
Aradu.VDD1W	4.73675	0.551056	3.20114	0.6229	Up-regulated
Aradu.VDI9P	-0.332064	-1.0151	-0.346181	-0.325599	Down-regulated
Aradu.VDR5X	0.806901	0.56425	0.774121	0.185025	Up-regulated
Aradu.VF877	-0.46532	-0.663064	-0.31075	-0.558935	Down-regulated
Aradu.VG1P2	0.574715	0.433908	1.47719	0.939165	Up-regulated
Aradu.VL5TC	-1.10007	-0.57547	-0.727052	-1.29506	Down-regulated
Aradu.VMK7V	-4.72754	-0.351871	-1.51692	-0.955934	Down-regulated
Aradu.VP6ST	-0.78929	-2.59086	-0.358386	-0.408475	Down-regulated
Aradu.VP7YH	-2.24384	-2.9051	-1.31113	-0.727674	Down-regulated
Aradu.VPI5X	-1.22094	-0.589124	-0.965926	-1.48413	Down-regulated
Aradu.VPK4L	0.609674	0.889782	0.936653	0.918585	Up-regulated
Aradu.VQ6B4	2.38265	0.3844	0.625345	1.13407	Up-regulated
Aradu.VQU6F	-0.659017	-1.53022	-0.732774	-0.022391	Down-regulated
Aradu.VR44R	-3.06233	-8.81369	-0.405863	-1.80291	Down-regulated
Aradu.VRV7I	-0.91512	-1.718	-0.405863	-0.337474	Down-regulated
Aradu.VU2RD	-2.38081	-3.1907	-1.49788	-0.432978	Down-regulated
Aradu.VU9J9	0.967208	0.872435	1.93721	0.08352	Up-regulated
Aradu.VUQ4V	-1.07714	-3.13597	-0.646325	-0.684555	Down-regulated
Aradu.VUV2J	-0.964464	-0.678142	-0.807083	-0.655401	Down-regulated
Aradu.VW5MM	2.08952	2.59104	2.00585	0.456602	Up-regulated
Aradu.VWT5W	2.46508	0.442711	3.0087	0.781927	Up-regulated
Aradu.VX1BY	2.01616	1.82467	1.05489	2.34105	Up-regulated
Aradu.VXU17	-0.292138	-2.0164	-0.0207108	-0.484345	Down-regulated
Aradu.VY6F6	0.0896655	1.12522	0.525976	1.18732	Up-regulated
Aradu.VYZ0J	-0.976163	-0.945848	-0.0639759	-0.819827	Down-regulated
Aradu.W0D1K	-2.80704	-6.25883	-1.43073	-1.8373	Down-regulated
Aradu.W0IFK	-0.690493	-0.0372272	-0.973534	-0.682676	Down-regulated
Aradu.W0ILV	-0.780944	-0.734162	-0.52776	-0.265033	Down-regulated
Aradu.W0LNB	-3.34334	-2.22676	-1.55361	-0.984357	Down-regulated
Aradu.W0TET	6.43534	0.198302	1.07251	1.53282	Up-regulated
Aradu.W0ZK0	-0.647282	-0.62703	-0.282716	-0.30194	Down-regulated
Aradu.W162D	-1.11232	-0.575933	-1.86813	-0.970757	Down-regulated
Aradu.W1QP0	-1.62088	-0.904713	-1.26207	-0.399452	Down-regulated
Aradu.W29IQ	-1.06837	-1.09384	-1.18519	-0.626277	Down-regulated
Aradu.W2A66	-1.03367	-0.167881	-1.4852	-0.22259	Down-regulated
Aradu.W2M1P	0.144514	0.837916	0.374241	0.358014	Up-regulated
Aradu.W2Y55	-0.874643	-0.29954	-0.411127	-0.703814	Down-regulated
Aradu.W34NY	-0.743049	-0.716692	-0.494256	-0.503728	Down-regulated
Aradu.W50S7	-2.08217	-1.58869	-1.66059	-0.853743	Down-regulated
Aradu.W51GD	1.75794	1.71153	0.486699	2.13895	Up-regulated
Aradu.W52BS	-2.87079	-9.97412	-1.31043	-3.41118	Down-regulated
Aradu.W58GD	-1.83632	-1.27343	-0.441158	-0.932921	Down-regulated
Aradu.W5GQC	-0.518672	-1.06908	-0.154057	-0.934704	Down-regulated
Aradu.W5HLP	1.4516	0.813824	0.558898	0.400474	Up-regulated
Aradu.W5N1N	-0.400909	-0.795146	-0.314132	-0.350028	Down-regulated
Aradu.W63FK	-1.1213	-0.182222	-0.952007	-1.04571	Down-regulated
Aradu.W695A	0.970476	1.67305	0.604493	1.17778	Up-regulated
Aradu.W6M19	0.166441	3.7266	0.874991	2.72337	Up-regulated
Aradu.W6TAQ	-1.89482	-4.07212	-0.75464	-0.0247285	Down-regulated
Aradu.W6UVI	2.65865	2.54912	0.66251	0.668804	Up-regulated
Aradu.W71HY	-2.28341	-3.02585	-1.77237	-5.11471	Down-regulated
Aradu.W7CFY	-0.303484	-0.254169	-0.575248	-0.555583	Down-regulated
Aradu.W7KRJ	-0.458953	-0.334307	-0.192523	-1.92153	Down-regulated
Aradu.W7NWN	2.82683	5.46935	3.11892	0.868057	Up-regulated
Aradu.W7Q6D	1.69272	1.97587	1.81523	0.0572589	Up-regulated
[truncated: 203 more rows]
