# Supplementary material for: Defining the combined stress response in wild Arachis
Source: Sci Rep. 2021 May 27;11:11097. doi: 10.1038/s41598-021-90607-7 (PMC8160017; doi:10.1038/s41598-021-90607-7)
Supplement: Supplementary file 3 — Supplementary Table S3. [file 41598_2021_90607_MOESM3_ESM.xlsx]

## Sheet: Sheet1
Supplementary Table 3: B-metaDEGs and the expression values in both A. stenosperma and A. duranensis, in 3 days after inoculation (SN3 and DN3), 6 days after inoculation (SN6 and DN6) and 9 days after inoculation (SN9 and DN9).
Gene model	Treatment						Expression
	SN3	SN6	SN9	DN3	DN6	DN9
Aradu.0168M	0.468811	0.30425	0.500877	0.521499	0.190583	0.429611	Up-regulated
Aradu.02CFW	-0.867565	-0.0833236	-0.362856	-0.579797	-0.50895	-0.299912	Down-regulated
Aradu.02GMF	-0.307506	-0.73564	-0.305489	-0.124744	-0.223607	-0.290403	Down-regulated
Aradu.02VEY	-0.540826	-0.319573	-0.222127	-0.582508	-0.278298	-0.128241	Down-regulated
Aradu.03QUI	-1.00331	-0.647627	-0.628031	-0.165203	-0.294467	-0.255913	Down-regulated
Aradu.03X06	-0.594865	-0.546407	-0.633704	-0.141234	-0.45987	-0.43265	Down-regulated
Aradu.04DPI	-0.306721	-0.31497	-0.444464	-0.523707	-0.144658	-0.209337	Down-regulated
Aradu.04EM8	-0.57195	-0.624623	-0.464242	-0.122368	-0.069919	-0.551839	Down-regulated
Aradu.05H52	-0.0156827	-0.0282307	-0.0546645	-0.879819	-0.33868	-0.182805	Down-regulated
Aradu.05WJ3	4.19472	3.95045	4.83313	1.7208	1.86402	0.369194	Up-regulated
Aradu.073NL	-0.722553	-0.76753	-0.598149	-0.264335	-0.0230235	-0.220172	Down-regulated
Aradu.0746P	-2.83226	-2.35703	-0.763904	-0.306379	-0.736876	-0.294945	Down-regulated
Aradu.08REY	-0.215629	-0.6255	-0.057366	-0.964981	-0.556565	-0.0307154	Down-regulated
Aradu.0IC1L	-0.406869	-0.800962	-0.452227	-0.756479	-0.763578	-0.34726	Down-regulated
Aradu.0JC72	-0.242363	-0.533427	-0.291153	-0.590588	-0.439638	-0.233544	Down-regulated
Aradu.0KB9D	0.132367	0.276145	0.286169	0.059605	0.608492	0.571416	Up-regulated
Aradu.0KQ9H	-0.506653	-0.948285	-0.43459	-0.485806	-0.651696	-0.700538	Down-regulated
Aradu.0L97P	1.87081	1.723	1.49298	0.729562	0.289657	0.143057	Up-regulated
Aradu.0M5LW	-0.928979	-1.37445	-1.20148	-0.244878	-0.0585145	-0.507522	Down-regulated
Aradu.0M8VI	0.27856	0.269326	0.139794	0.819993	0.322119	0.253537	Up-regulated
Aradu.0N117	-0.886043	-0.436313	-2.20202	-0.430805	-0.683315	-1.1402	Down-regulated
Aradu.0NY83	1.06426	0.731407	0.77014	0.396134	0.158824	1.67642	Up-regulated
Aradu.0Q8WY	-0.278962	-0.630594	-0.498158	-0.274839	-0.24398	-0.340101	Down-regulated
Aradu.0U5ND	0.473364	0.454634	0.323229	0.368915	0.630956	0.376292	Up-regulated
Aradu.0V01P	-0.48755	-1.47132	-0.742552	-0.122647	-0.163075	-0.831973	Down-regulated
Aradu.0X3DX	0.276924	0.857931	0.146412	1.52967	1.4936	1.53965	Up-regulated
Aradu.0XH9I	-0.686548	-0.576467	-0.475279	-0.158005	-0.145305	-0.278787	Down-regulated
Aradu.10I3J	0.810558	1.09622	0.431458	1.64413	3.22271	2.60913	Up-regulated
Aradu.131HS	-0.637688	-0.7013	-0.618445	-0.246418	-0.0688593	-0.109675	Down-regulated
Aradu.137AN	0.188255	0.825449	0.287685	0.721771	0.698846	0.659615	Up-regulated
Aradu.13B2D	1.20372	1.87707	0.675048	0.29007	1.67201	1.88338	Up-regulated
Aradu.13C05	-0.778135	-0.736946	-0.612849	-0.258331	-0.374951	-0.36439	Down-regulated
Aradu.144RM	-0.948961	-1.13084	-1.36436	-0.138877	-0.386679	-0.153896	Down-regulated
Aradu.15E0U	-0.0985565	-0.67077	-0.72975	-0.593883	-0.173706	-0.518656	Down-regulated
Aradu.15SFQ	0.502425	0.495995	0.452627	0.289419	0.402549	0.415167	Up-regulated
Aradu.162IL	-0.616095	-0.38989	-0.696826	-0.274972	-0.225119	-0.466881	Down-regulated
Aradu.17ZI4	0.378068	0.537495	0.413427	0.42213	0.56441	0.300365	Up-regulated
Aradu.18R1L	-0.692116	-0.538014	-0.603432	-0.252691	-0.115505	-0.319183	Down-regulated
Aradu.1A8QK	-0.441858	-0.84044	-0.803438	-0.539778	-0.259954	-0.318419	Down-regulated
Aradu.1AJ4F	0.989352	1.0165	0.584044	0.0419244	1.58499	0.760989	Up-regulated
Aradu.1B07H	0.589149	0.710579	0.81723	0.351907	0.0482966	0.0162977	Up-regulated
Aradu.1E463	-1.24985	-1.63286	-1.47394	-0.122482	-0.320868	-0.614995	Down-regulated
Aradu.1E4DL	-0.750452	-0.920836	-0.604501	-0.173374	-0.181586	-0.153024	Down-regulated
Aradu.1H68Z	-0.805159	-1.3307	-0.88296	-0.193989	-0.279912	-0.686305	Down-regulated
Aradu.1HQ4L	-2.08775	-3.29164	-0.571249	-0.721338	-0.432469	-0.62144	Down-regulated
Aradu.1J279	-1.22742	-2.2096	-0.84659	-0.106977	-0.162461	-0.800519	Down-regulated
Aradu.1K1CT	-0.707684	-2.13165	-1.00497	-0.0153373	-0.371284	-0.858398	Down-regulated
Aradu.1LG94	-1.28811	-1.34927	-0.996547	-0.0273071	-0.0454976	-0.393438	Down-regulated
Aradu.1LJ6R	0.115458	0.508917	0.145383	0.473954	0.555982	0.383457	Up-regulated
Aradu.1M38D	-1.39517	-1.7226	-1.27902	-0.312218	-0.79219	-4.77342	Down-regulated
Aradu.1MT6I	-0.470568	-0.362453	-0.48764	-0.545896	-0.267551	-0.374789	Down-regulated
Aradu.1P5GD	-0.909631	-1.03718	-0.684435	-0.314138	-0.149072	-0.116455	Down-regulated
Aradu.1S19J	-0.666492	-0.78862	-0.528847	-0.479518	-0.358256	-0.27187	Down-regulated
Aradu.1S9TS	1.29499	1.44715	0.300655	0.320255	1.61857	2.23339	Up-regulated
Aradu.1SS2C	0.416973	0.443153	0.40376	0.104619	0.185039	0.266718	Up-regulated
Aradu.1T2VN	-0.456927	-1.01021	-0.397847	-0.841085	-0.392975	-0.43609	Down-regulated
Aradu.1TD34	-0.389896	-0.718588	-0.312156	-0.51357	-0.730626	-0.114236	Down-regulated
Aradu.1VV0U	0.438257	0.552875	0.427455	0.343744	0.252548	0.149458	Up-regulated
Aradu.1VZ3I	-0.00425722	-1.00894	-0.908207	-0.97541	-0.75187	-0.988961	Down-regulated
Aradu.1W9KV	-3.01678	-2.9111	-2.95708	-0.535186	-3.11961	-1.70014	Down-regulated
Aradu.1WT6A	0.343237	0.260175	0.141075	0.509495	0.388476	0.304016	Up-regulated
Aradu.1X6W7	-1.07568	-2.06949	-0.860116	-0.119805	-0.200598	-0.444963	Down-regulated
Aradu.1ZF9X	3.92026	4.60288	3.92356	0.571466	0.847475	1.59706	Up-regulated
Aradu.206DU	-0.445441	-0.457632	-0.170071	-0.267698	-0.23735	-0.685815	Down-regulated
Aradu.206YZ	-0.614316	-0.479321	-0.496986	-0.311569	-0.0403094	-0.164224	Down-regulated
Aradu.208PX	-0.732919	-1.11169	-0.676034	-0.105737	-0.189117	-0.110301	Down-regulated
Aradu.20H38	-1.29216	-1.66818	-0.819388	-0.0217567	-0.152589	-0.69781	Down-regulated
Aradu.20IWY	0.710931	0.7921	0.47264	0.194681	0.553282	0.411207	Up-regulated
Aradu.214XN	1.07584	0.744383	0.292264	0.336507	0.346602	0.390755	Up-regulated
Aradu.21XMD	-0.85943	-1.29049	-0.302144	-0.223269	-0.00849775	-0.261626	Down-regulated
Aradu.22C3R	-0.295251	-0.520751	-0.151742	-0.310201	-0.342628	-0.236182	Down-regulated
Aradu.23Z4K	-0.558378	-0.665873	-0.459028	-0.675934	-0.480356	-0.140608	Down-regulated
Aradu.24LYY	0.874156	1.38071	0.756361	1.16732	0.108365	0.516736	Up-regulated
Aradu.269AF	0.49695	0.322507	0.120549	0.350555	0.467105	0.177879	Up-regulated
Aradu.270YY	0.706439	0.597242	0.505734	0.392496	0.381703	0.0426732	Up-regulated
Aradu.27C7S	0.534418	0.243269	0.335029	0.208608	0.76697	0.799569	Up-regulated
Aradu.27X8G	-0.871373	-0.949932	-0.629618	-0.000998445	-0.0307853	-0.565091	Down-regulated
Aradu.286YF	0.42896	0.470169	0.53493	0.184253	0.341612	0.243076	Up-regulated
Aradu.28IY3	0.142007	0.428939	0.838339	0.873119	0.952563	2.50458	Up-regulated
Aradu.28TIZ	-0.793131	-0.438491	-0.323868	-0.120928	-0.182734	-0.200324	Down-regulated
Aradu.298KW	-0.218896	-0.205859	-0.212917	-0.535296	-0.108831	-0.500262	Down-regulated
Aradu.29IAA	-0.590738	-0.762869	-0.457869	-0.450365	-0.117049	-0.293242	Down-regulated
Aradu.2A7K0	-1.30294	-1.36504	-1.17083	-0.133208	-0.154011	-0.328413	Down-regulated
Aradu.2A8ZQ	-0.374072	-0.322699	-0.649564	-0.777605	-0.725791	-1.00999	Down-regulated
Aradu.2CJ0B	0.236627	0.991739	0.239774	0.161835	0.443075	0.24181	Up-regulated
Aradu.2D5HC	-0.215936	-0.377733	-0.235794	-0.563935	-0.211823	-0.174907	Down-regulated
Aradu.2DT79	0.295141	0.618331	0.505539	0.152508	0.586789	0.363787	Up-regulated
Aradu.2E1F0	-0.976973	-1.80936	-0.585092	-0.354544	-0.379662	-0.732356	Down-regulated
Aradu.2G1E1	0.506853	0.7617	0.466082	0.231246	0.276504	0.331096	Up-regulated
Aradu.2GB7A	0.330836	0.226178	0.18645	1.17375	0.703272	0.0926198	Up-regulated
Aradu.2I26G	-0.395051	-0.565684	-0.415147	-0.743314	-0.622221	-0.559996	Down-regulated
Aradu.2I595	-0.777683	-1.04663	-1.04113	-0.506341	-0.402681	-0.695542	Down-regulated
Aradu.2J678	0.732152	0.153344	0.0936091	0.195494	0.394152	0.743449	Up-regulated
Aradu.2K88G	0.567407	0.867795	0.645157	0.0270835	0.0645171	0.206867	Up-regulated
Aradu.2KP6G	-1.0349	-2.29909	-1.23956	-0.0213723	-0.286843	-0.384066	Down-regulated
Aradu.2M17J	-0.913481	-2.21075	-0.774172	-0.215548	-0.100471	-0.0399166	Down-regulated
Aradu.2P1NS	-0.103254	-0.568987	-0.395242	-0.235738	-0.602533	-0.739332	Down-regulated
Aradu.2P39R	-0.696727	-0.519296	-0.636793	-0.192775	-0.0444678	-0.0716841	Down-regulated
Aradu.2PR08	-0.97405	-0.565849	-0.502189	-0.265539	-0.203589	-0.114046	Down-regulated
Aradu.2Q9YT	-0.118494	-0.314107	-0.297799	-0.150032	-0.401215	-0.662877	Down-regulated
Aradu.2R9F5	0.652144	0.911368	0.557623	0.191706	1.16353	0.675152	Up-regulated
Aradu.2U0G8	-0.938286	-1.52159	-0.711878	-0.13702	-0.224767	-0.107826	Down-regulated
Aradu.2U7LY	1.62228	2.09933	0.268966	0.944485	0.92516	0.9423	Up-regulated
Aradu.2UC0C	0.526039	0.573593	0.331167	0.110816	0.0701532	0.243897	Up-regulated
Aradu.2VA30	-0.631226	-0.766523	-0.55932	-0.236081	-0.116386	-0.542499	Down-regulated
Aradu.2W21G	-0.221384	-0.423119	-0.252068	-0.298849	-0.0544796	-0.721579	Down-regulated
Aradu.2X718	-0.189944	-0.890374	-0.210378	-1.11429	-0.652443	-0.825699	Down-regulated
Aradu.2Y4H2	0.122555	0.725955	0.763952	0.481521	0.49631	0.303846	Up-regulated
Aradu.2YJ98	0.343306	0.436852	0.350449	0.068885	0.302891	0.358883	Up-regulated
Aradu.2Z821	-0.997443	-1.68466	-0.997579	-0.767518	-0.50075	-0.137342	Down-regulated
Aradu.2ZM68	-1.13064	-1.46651	-0.731291	-0.363795	-0.385284	-0.71815	Down-regulated
Aradu.31IUC	-1.39375	-1.34488	-0.859537	-0.931457	-0.992904	-1.49148	Down-regulated
Aradu.31RFE	-0.0400961	-0.296038	-0.458689	-0.214478	-0.414291	-0.400154	Down-regulated
Aradu.32A1K	0.819645	1.3284	0.790035	0.166672	0.11386	0.368532	Up-regulated
Aradu.32GE1	0.335239	0.442095	0.264613	0.375544	0.219684	0.296225	Up-regulated
Aradu.32S3X	0.62248	0.723348	0.591686	0.172611	0.246694	0.337298	Up-regulated
Aradu.32WCY	-0.121173	-0.242151	-0.275774	-0.613042	-0.0990202	-0.348681	Down-regulated
Aradu.33XZT	-0.809741	-1.54781	-0.107252	-0.451198	-0.504189	-0.811308	Down-regulated
Aradu.33YNP	-1.20811	-0.894007	-1.43645	-0.0596928	-0.145284	-0.218305	Down-regulated
Aradu.34WJ4	0.39155	0.474836	0.295752	0.45253	0.327679	0.276496	Up-regulated
Aradu.35HVS	-0.86482	-1.64666	-0.746703	-0.193799	-0.0219899	-0.66653	Down-regulated
Aradu.35NHM	-0.411591	-0.74543	-0.288412	-0.0850946	-0.0652365	-0.455257	Down-regulated
Aradu.36LCY	-0.619288	-0.5937	-0.652538	-0.335316	-0.137366	-0.289686	Down-regulated
Aradu.37G4U	0.860744	0.541752	1.10739	0.331312	0.333994	0.508263	Up-regulated
Aradu.38TXW	0.694439	0.32098	0.496517	0.486021	0.130022	0.45681	Up-regulated
Aradu.398CK	0.960966	1.177	0.233779	0.201868	1.08337	0.73021	Up-regulated
Aradu.398F4	-0.0751493	-1.41952	-0.368579	-0.889989	-0.129396	-0.894215	Down-regulated
Aradu.39D76	-0.60531	-0.691551	-0.222213	-0.313191	-0.085279	-0.234913	Down-regulated
Aradu.3A1ZC	-0.224081	-0.992814	-0.753542	-0.111806	-0.195188	-0.345339	Down-regulated
Aradu.3CJ36	-0.48973	-0.444336	-0.206016	-0.312118	-0.542731	-0.282709	Down-regulated
Aradu.3E623	-1.75785	-0.735873	-1.94723	-0.174917	-0.195019	-0.154883	Down-regulated
Aradu.3F84N	-0.51955	-0.415571	-0.314401	-1.51269	-0.686447	-0.266612	Down-regulated
Aradu.3IT1U	-0.674975	-1.32134	-0.696713	-0.390883	-0.102109	-0.787654	Down-regulated
Aradu.3K1CH	-0.560155	-0.434871	-0.0468198	-0.519051	-0.145404	-0.240479	Down-regulated
Aradu.3K27J	-0.524533	-0.515415	-0.245863	-0.279896	-0.13325	-0.245297	Down-regulated
Aradu.3LU9S	-0.793165	-1.29814	-0.686927	-0.0964385	-0.0442863	-0.485803	Down-regulated
Aradu.3N04M	0.536611	0.602539	0.590721	0.403228	0.0266871	0.133879	Up-regulated
Aradu.3P5HB	0.559994	0.55993	0.139199	0.566173	0.129744	0.283639	Up-regulated
Aradu.3RL8Y	-0.65933	-0.691638	-0.290666	-0.50253	-0.640526	-0.619691	Down-regulated
Aradu.3S3D0	0.519623	0.454544	0.380177	0.0574438	0.155906	0.506158	Up-regulated
Aradu.3S3UE	0.0201118	0.345064	0.184652	0.67534	0.333889	0.172778	Up-regulated
Aradu.3SF0M	-0.338239	-0.300274	-0.2453	-0.673603	-0.536679	-0.0912614	Down-regulated
Aradu.3SJ7C	0.212857	0.428611	0.166584	0.815306	0.33353	0.000332678	Up-regulated
Aradu.3T4GH	-0.462976	-0.571312	-0.76596	-0.206527	-0.204839	-0.279009	Down-regulated
Aradu.3W36V	-0.504875	-0.675216	-0.265374	-0.841401	-0.47937	-0.257772	Down-regulated
Aradu.3W61T	-0.648792	-0.62364	-0.585419	-0.301423	-0.0113668	-0.101657	Down-regulated
Aradu.3WL67	0.702506	0.558077	0.23914	0.559012	0.137797	0.596579	Up-regulated
Aradu.3X1QZ	0.346597	0.567452	0.0618253	0.911817	0.778066	0.783943	Up-regulated
Aradu.3YH97	1.29324	2.27225	2.20137	0.627467	2.32048	3.28016	Up-regulated
Aradu.40FJC	-0.28752	-1.34821	-0.441319	-0.4808	-0.730811	-0.116743	Down-regulated
Aradu.40ME2	-0.825315	-0.938862	-0.573417	-0.0549883	-0.264207	-0.583435	Down-regulated
Aradu.418U8	-0.879583	-0.863838	-0.453638	-1.63267	-0.891012	-0.602179	Down-regulated
Aradu.426X0	-0.492833	-0.511902	-0.305834	-0.291157	-0.294542	-0.268711	Down-regulated
Aradu.42K79	-0.294446	-0.0982201	-0.0237935	-0.365471	-0.678692	-0.444542	Down-regulated
Aradu.43BHZ	-0.272838	-0.904087	-0.402711	-0.172209	-0.390927	-0.702791	Down-regulated
Aradu.43BK3	-0.536464	-1.26668	-0.616874	-0.0384823	-0.536967	-0.515357	Down-regulated
Aradu.43TRE	0.943385	1.05451	0.874439	0.0416455	0.347631	0.0379895	Up-regulated
Aradu.43UH7	0.424961	0.417694	0.501509	0.263969	0.455231	0.137025	Up-regulated
Aradu.455QS	-0.254842	-0.919974	-0.319322	-0.0399897	-0.15876	-1.13983	Down-regulated
Aradu.45ASZ	-0.603815	-0.308143	-0.453278	-0.402826	-0.00674395	-0.272314	Down-regulated
Aradu.45HYJ	0.583523	0.50461	0.0252601	0.122262	0.493287	0.629458	Up-regulated
Aradu.464FL	0.151519	0.709669	0.421108	0.667022	0.512488	0.172014	Up-regulated
Aradu.46DHP	-0.875124	-0.808615	-0.852971	-0.0612498	-0.237177	-0.255874	Down-regulated
Aradu.47ZJ4	0.958321	0.498627	0.619439	0.526304	1.46901	0.374478	Up-regulated
Aradu.483RE	-0.954936	-0.819043	-0.451522	-0.241616	-0.116461	-0.0971046	Down-regulated
Aradu.49BX2	-0.957466	-0.706539	-0.57417	-0.150641	-0.444699	-0.303688	Down-regulated
Aradu.49CW6	-0.627154	-1.58344	-0.649852	-0.26074	-0.00573974	-0.129492	Down-regulated
Aradu.49JIJ	0.644312	0.64208	0.491076	0.147035	0.119553	0.11939	Up-regulated
Aradu.4A356	-0.640586	-0.746829	-0.692341	-1.53835	-0.694284	-0.0621706	Down-regulated
Aradu.4A7CI	0.67648	0.936268	0.644701	0.0509066	0.202504	0.255617	Up-regulated
Aradu.4C39E	-0.767582	-0.538693	-0.415549	-0.0516549	-0.0381659	-0.093394	Down-regulated
Aradu.4CF0T	0.606473	1.48076	0.755169	0.206982	0.417822	0.138602	Up-regulated
Aradu.4D08Y	-0.190924	-0.849646	-0.487499	-0.337768	-0.370655	-0.31234	Down-regulated
Aradu.4DA0K	-0.849778	-1.06169	-0.760143	-0.159201	-0.0261073	-0.268239	Down-regulated
Aradu.4DR9N	-0.729908	-1.2989	-0.921292	-0.249723	-0.0375822	-0.0149942	Down-regulated
Aradu.4E6CL	-0.215149	-0.321994	-0.232743	-0.588419	-0.125113	-0.221292	Down-regulated
Aradu.4FA9C	0.496601	0.793843	0.394021	0.612579	0.143443	0.113375	Up-regulated
Aradu.4FG99	0.215856	0.177565	0.0355924	0.15843	0.475861	0.442474	Up-regulated
Aradu.4HB9F	-0.423831	-0.372345	-0.260027	-0.325061	-0.0167815	-0.48805	Down-regulated
Aradu.4HH0P	-0.45357	-0.349508	-0.382352	-0.804555	-0.526363	-0.408171	Down-regulated
Aradu.4I33C	0.036639	1.08074	0.532152	0.354425	0.260302	0.365067	Up-regulated
Aradu.4I7WA	0.589031	0.22764	0.407213	0.403873	0.0805658	0.348764	Up-regulated
Aradu.4L9RG	-0.709024	-0.502319	-0.753142	-0.23203	-0.118901	-0.121495	Down-regulated
Aradu.4LT4C	0.377534	0.496347	0.622422	0.240447	0.186649	0.315937	Up-regulated
Aradu.4M3VD	-0.83762	-1.16368	-0.678002	-0.413019	-0.17454	-0.397302	Down-regulated
Aradu.4N9B4	-2.08407	-2.11439	-0.952701	-1.32835	-0.782012	-0.398681	Down-regulated
Aradu.4QD6E	-0.720156	-0.890697	-0.919877	-0.106331	-0.347814	-0.349615	Down-regulated
Aradu.4R4QZ	0.734613	0.809697	0.643523	0.352229	0.196189	0.297935	Up-regulated
Aradu.4R69H	0.398243	0.0918149	0.390951	0.245387	0.427076	0.45966	Up-regulated
Aradu.4S63Z	-0.235421	-0.597791	-0.0394211	-0.371499	-0.357626	-0.0728226	Down-regulated
Aradu.4SW3Y	-0.546911	-0.395779	-0.508526	-0.169288	-0.0203892	-0.361931	Down-regulated
Aradu.4U6IV	2.08447	2.57382	1.66379	0.309105	1.66622	2.01439	Up-regulated
Aradu.4U7AL	0.79159	0.269901	0.883141	0.823602	0.501273	0.532086	Up-regulated
Aradu.4V2X0	0.650958	0.649049	0.664526	0.604573	0.285536	0.202198	Up-regulated
Aradu.4W85R	0.266485	0.383705	0.0987021	0.15887	0.517843	0.479965	Up-regulated
Aradu.4WB8L	-1.32043	-0.160562	-0.781314	-1.22323	-1.93447	-1.92287	Down-regulated
Aradu.4Y8J9	-0.437827	-0.567322	-0.442333	-0.064718	-0.113503	-0.238432	Down-regulated
Aradu.50FPJ	-0.632213	-0.719976	-0.733146	-0.109493	-0.0436533	-0.346446	Down-regulated
Aradu.50HDP	0.469274	0.774193	0.453079	0.133648	0.0844324	0.0960267	Up-regulated
Aradu.51XRF	-0.69786	-1.23426	-0.127232	-0.382943	-0.312582	-0.210222	Down-regulated
Aradu.529HJ	-0.379769	-0.740724	-0.169598	-0.0517188	-0.285275	-0.70457	Down-regulated
Aradu.52Q7K	0.447791	0.482289	0.131087	0.178587	0.445274	0.395647	Up-regulated
Aradu.52T5J	0.525853	0.479516	0.394154	0.141882	0.381055	0.206117	Up-regulated
Aradu.52VPN	0.730816	0.812914	0.583197	0.0701581	0.275281	0.235414	Up-regulated
Aradu.52WUG	0.867394	1.18193	0.540328	0.202567	0.586245	0.0292156	Up-regulated
Aradu.545KH	-0.822762	-0.793376	-0.591857	-0.0319357	-0.0281178	-0.326243	Down-regulated
Aradu.54E80	-0.134091	-0.664738	-0.287864	-0.340922	-0.337632	-0.646632	Down-regulated
Aradu.55ZSU	-0.502846	-0.915429	-0.00149223	-0.547317	-0.15907	-0.224229	Down-regulated
Aradu.560A1	-1.2714	-4.38843	-4.44066	-0.664923	-0.0584673	-2.04099	Down-regulated
Aradu.569XL	0.550826	0.591212	0.24102	0.342384	0.103097	0.166528	Up-regulated
Aradu.56Q9E	1.41419	0.797704	1.12432	4.04195	3.68666	2.38945	Up-regulated
Aradu.573UI	-0.570237	-0.913851	-0.603918	-0.0827933	-0.0938295	-0.171315	Down-regulated
Aradu.57AI4	0.467844	0.259386	0.515842	0.250495	0.302341	0.0424674	Up-regulated
Aradu.57C0B	-0.506328	-0.395204	-0.305536	-0.959531	-0.55545	-1.18535	Down-regulated
Aradu.5E20L	-0.182443	-0.522267	-0.210111	-0.297631	-0.586286	-0.143416	Down-regulated
Aradu.5E9IQ	-2.6835	-2.22581	-1.97636	-0.865351	-0.502892	-0.185983	Down-regulated
Aradu.5G8Q4	-0.85206	-0.999883	-0.352737	-0.111662	-0.0796297	-0.474706	Down-regulated
Aradu.5H0AD	1.71231	2.40064	2.29897	0.76474	0.735126	0.747948	Up-regulated
Aradu.5H0S7	-3.60122	-3.48788	-0.235449	-0.349627	-2.02683	-0.908128	Down-regulated
Aradu.5HD3X	4.16854	4.64781	2.53174	1.12967	0.874738	1.54867	Up-regulated
Aradu.5I3AZ	-0.558899	-0.987545	-0.311976	-0.240549	-0.23167	-0.091751	Down-regulated
Aradu.5IY1Y	0.103836	0.15874	0.0829791	0.107914	0.440468	0.412481	Up-regulated
Aradu.5IY98	-0.718122	-1.76355	-0.538471	-0.0775412	-0.456149	-0.943504	Down-regulated
Aradu.5K97F	-0.148773	-0.925121	-0.0575665	-0.117588	-0.737874	-0.669075	Down-regulated
Aradu.5KQ8Y	0.949679	0.678508	0.713109	0.797877	0.863394	0.306669	Up-regulated
Aradu.5M2H3	0.698393	1.26685	0.891074	0.200576	0.314018	0.58962	Up-regulated
Aradu.5M48C	0.769261	1.24018	0.871593	0.963718	1.40304	0.463943	Up-regulated
Aradu.5M89W	-0.262505	-0.569382	-0.273872	-0.359202	-0.271128	-0.0530803	Down-regulated
Aradu.5P5ZF	-0.122838	-0.649448	-0.360516	-0.0797783	-0.0389972	-0.773913	Down-regulated
Aradu.5P7KT	-0.725002	-0.567101	-0.598432	-0.252179	-0.0283097	-0.181552	Down-regulated
Aradu.5PW7J	0.318552	0.241059	0.172413	0.578783	0.452698	0.289104	Up-regulated
Aradu.5QH0B	-0.0249095	-0.328401	-0.0606905	-0.365576	-0.676255	-0.712586	Down-regulated
Aradu.5TU8P	0.561758	0.597252	0.224635	0.286624	0.0848497	0.250444	Up-regulated
Aradu.5V1SE	0.729356	0.396067	0.517606	0.152156	0.246647	0.315929	Up-regulated
Aradu.5WJ1Q	-0.350979	-0.166574	-0.278984	-0.701655	-0.55992	-0.234484	Down-regulated
Aradu.5Y9LT	0.676608	0.879415	0.389153	0.0381044	0.141396	0.36389	Up-regulated
Aradu.5YJ13	0.279017	0.292053	0.100283	0.340302	0.126107	0.470685	Up-regulated
Aradu.5Z6DY	0.533498	0.557169	0.123453	0.354817	0.353632	0.480031	Up-regulated
Aradu.60D44	1.21757	1.82404	0.759913	1.1822	1.62871	2.49827	Up-regulated
Aradu.60IGT	-1.43152	-2.0051	-0.692432	-0.168339	-0.108376	-0.286791	Down-regulated
Aradu.60XH7	-0.640266	-0.785896	-0.478586	-0.0596164	-0.0126417	-0.173762	Down-regulated
Aradu.61A42	-0.0792413	-0.58505	-0.37431	-0.0832909	-0.52772	-0.225151	Down-regulated
Aradu.61FU3	-0.77042	-0.798301	-0.652735	-0.0837065	-0.274852	-0.316807	Down-regulated
Aradu.62WYM	-0.748219	-0.969636	-0.704456	-0.312841	-0.283108	-0.294107	Down-regulated
Aradu.632MM	-0.53784	-0.630279	-0.85621	-0.546291	-0.102008	-0.0448286	Down-regulated
Aradu.63EET	0.844724	1.03937	0.285646	0.147197	0.254932	0.282843	Up-regulated
Aradu.63RP0	1.7986	1.34029	0.75481	1.22123	0.97762	0.422655	Up-regulated
Aradu.63V1S	0.0369821	0.0768748	0.025334	0.0431864	0.319075	0.623231	Up-regulated
Aradu.648HW	0.46284	0.502248	0.596436	0.218806	0.259327	0.289045	Up-regulated
Aradu.64GLS	0.273165	0.529167	0.375901	0.207255	0.172372	0.207999	Up-regulated
Aradu.64NDC	-0.977402	-1.6243	-0.491976	-0.275019	-0.576357	-0.561042	Down-regulated
Aradu.656D1	-0.635376	-0.407936	-0.287851	-0.217395	-0.0868973	-0.400809	Down-regulated
Aradu.65NHH	-0.118015	-0.262256	-0.448291	-0.196821	-0.465208	-0.379586	Down-regulated
Aradu.65NZB	-0.559832	-0.839226	-0.579299	-0.164326	-0.239903	-0.534078	Down-regulated
Aradu.665TV	0.620396	0.825791	0.490114	0.291373	0.641975	0.339028	Up-regulated
Aradu.669IL	0.27089	0.304734	0.101656	0.517698	0.482826	0.127228	Up-regulated
Aradu.66WBT	0.206619	0.551671	0.176815	0.0344506	0.299615	0.2989	Up-regulated
Aradu.687AB	-0.568739	-2.22191	-0.756155	-0.292376	-0.0963086	-0.599672	Down-regulated
Aradu.694KT	-0.510187	-0.820453	-0.451892	-0.366573	-0.170646	-0.366871	Down-regulated
Aradu.6A07N	-0.560313	-0.338708	-0.270659	-0.442031	-1.0004	-0.378055	Down-regulated
Aradu.6A4C5	-1.21024	-2.0661	-1.13895	-0.247768	-0.329599	-0.97757	Down-regulated
Aradu.6A7BZ	-1.04622	-0.867155	-0.676783	-0.342227	-0.034377	-0.150591	Down-regulated
Aradu.6E0QJ	-2.01358	-1.31738	-0.541053	-0.375721	-0.183251	-0.755158	Down-regulated
Aradu.6GE8J	-0.996973	-0.644684	-1.15043	-0.286677	-0.00882425	-0.460012	Down-regulated
Aradu.6H4PP	-0.0337048	-0.398957	-0.133211	-0.844757	-0.161255	-0.389366	Down-regulated
Aradu.6IM3W	-0.124043	-0.226275	-0.219135	-0.386616	-0.465783	-0.488045	Down-regulated
Aradu.6K9TY	0.83354	1.64181	1.16235	1.50571	1.80128	2.38116	Up-regulated
Aradu.6KQ9D	0.286481	0.517769	0.761552	0.0104742	1.42063	0.909654	Up-regulated
Aradu.6L3MV	0.363652	0.119618	0.296221	0.447891	0.366963	0.169182	Up-regulated
Aradu.6M72C	-0.403095	-0.255331	-0.187445	-1.2035	-0.81608	-0.827674	Down-regulated
Aradu.6MH23	-0.389953	-0.665673	-0.354686	-0.110791	-0.264234	-0.0510676	Down-regulated
Aradu.6NT7E	-0.719216	-1.13392	-0.381674	-0.0337899	-0.140636	-0.180258	Down-regulated
Aradu.6PG6R	-0.0741573	-0.651597	-0.136058	-0.529125	-0.587782	-0.0746423	Down-regulated
Aradu.6R675	0.792699	0.903039	0.7356	0.153206	0.0847581	0.209588	Up-regulated
Aradu.6S0WZ	-0.158975	-1.34313	-0.742268	-0.160594	-0.93927	-1.12033	Down-regulated
Aradu.6T7JH	0.630808	0.609636	0.48229	0.0802742	0.192537	0.139634	Up-regulated
Aradu.6V9D4	0.293473	0.224927	0.269778	0.476203	0.37629	0.155442	Up-regulated
Aradu.6X61Q	0.599327	0.608044	0.429385	0.443976	0.306305	0.0619207	Up-regulated
Aradu.6X9VQ	-0.788839	-0.643248	-0.729606	-0.0283777	-0.511893	-0.928621	Down-regulated
Aradu.6Z7EV	-0.174375	-0.626304	-0.129131	-0.402449	-0.389957	-0.463284	Down-regulated
Aradu.70H43	-0.640317	-0.261899	-0.327261	-0.357262	-0.21176	-0.179807	Down-regulated
Aradu.70V4M	-0.456764	-0.548865	-0.439695	-0.1462	-0.280831	-0.179194	Down-regulated
Aradu.70WHV	0.866422	0.971109	0.522864	0.252062	0.304272	0.425053	Up-regulated
Aradu.7116E	-0.508263	-0.766405	-0.612556	-0.195654	-0.166388	-0.240616	Down-regulated
Aradu.71JRQ	-0.227057	-0.999085	-0.577398	-0.273011	-0.28744	-0.610987	Down-regulated
Aradu.7301T	5.79351	5.29686	5.37881	0.0842992	0.159436	1.15217	Up-regulated
Aradu.734NR	-0.336237	-0.405518	-0.375869	-0.131451	-0.308832	-0.263358	Down-regulated
Aradu.7535R	1.40963	2.50385	2.32576	0.208219	1.20398	0.972376	Up-regulated
Aradu.767UQ	-0.911451	-0.892674	-0.220581	-0.0536967	-0.0992057	-0.068699	Down-regulated
Aradu.77PUT	-1.33667	-1.52376	-0.948013	-0.0306968	-0.00608952	-0.0293191	Down-regulated
Aradu.780AB	-0.197335	-0.816028	-0.205624	-0.705862	-0.339974	-0.329694	Down-regulated
Aradu.78C13	0.931292	0.408503	0.839178	0.281547	0.623927	0.489677	Up-regulated
Aradu.78NGX	-0.851996	-1.48234	-1.44019	-0.257768	-1.14832	-1.6476	Down-regulated
Aradu.79L6D	-6.49372	-0.882657	-1.22255	-0.490684	-0.810737	-1.7218	Down-regulated
Aradu.7G9TQ	-0.195139	-0.795849	-0.431163	-0.601431	-0.747785	-0.37246	Down-regulated
Aradu.7I20U	0.41518	0.554858	0.388677	0.152408	0.222142	0.284429	Up-regulated
Aradu.7I425	0.527363	0.844238	0.518377	0.390723	0.0862965	0.327409	Up-regulated
Aradu.7K02I	-0.460709	-0.840977	-0.311838	-0.44948	-0.0971663	-0.0430322	Down-regulated
Aradu.7K1LW	-0.317117	-0.43982	-0.292742	-0.163246	-0.206185	-0.421337	Down-regulated
Aradu.7K2S3	-1.07967	-1.55333	-1.30965	-0.107576	-0.363263	-1.0712	Down-regulated
Aradu.7K98C	-0.479127	-0.676437	-0.118525	-0.347233	-0.345328	-0.623725	Down-regulated
Aradu.7KG7Z	-0.709587	-0.137922	-0.212872	-0.340465	-0.310568	-0.270155	Down-regulated
Aradu.7L00V	-0.572371	-0.734544	-0.769962	-0.244878	-0.187338	-0.251839	Down-regulated
Aradu.7M1P4	-0.649938	-1.05201	-0.6912	-0.489229	-0.31398	-0.53445	Down-regulated
Aradu.7MF1E	0.68659	0.757969	0.48494	0.108043	0.383186	0.229132	Up-regulated
Aradu.7P4X8	0.464411	0.42572	0.34999	0.186444	0.374111	0.201678	Up-regulated
Aradu.7P7K6	1.12215	1.29264	0.282214	0.252656	1.742	2.45147	Up-regulated
Aradu.7PP4N	0.716358	0.992896	0.582155	0.425845	0.658058	0.403827	Up-regulated
Aradu.7TS1N	0.781355	1.45157	1.12907	0.00770815	0.615119	0.559051	Up-regulated
Aradu.7TW9C	-0.757076	-2.84188	-0.567279	-0.401062	-0.0210245	-0.886852	Down-regulated
Aradu.7V43S	-1.74192	-1.55721	-1.60668	-0.920061	-1.38191	-2.77749	Down-regulated
Aradu.7V7LG	1.14208	0.341952	1.17755	4.34211	6.58382	5.57444	Up-regulated
Aradu.7YA73	-0.848626	-1.32637	-0.708313	-0.397292	-0.434913	-0.320262	Down-regulated
Aradu.7Z756	0.59022	1.31173	0.780156	0.34253	0.515187	0.199938	Up-regulated
Aradu.7ZG0H	-0.217545	-1.86939	-0.044899	-0.102425	-0.0489805	-0.538048	Down-regulated
Aradu.8101U	1.19182	1.97369	1.50581	0.0246188	0.709738	0.646836	Up-regulated
Aradu.81LXC	-0.521839	-0.566273	-0.325792	-0.380718	-0.0794271	-0.0713124	Down-regulated
Aradu.81XX0	1.08734	0.266535	0.944952	1.68793	0.395783	0.123918	Up-regulated
Aradu.82P2N	-0.556324	-0.793432	-0.855508	-0.0133606	-0.00180843	-0.260474	Down-regulated
Aradu.83VKU	0.794139	1.20825	0.690491	0.0164393	0.636386	0.237768	Up-regulated
Aradu.845TH	0.109755	0.547496	0.214416	0.333349	0.816188	0.401737	Up-regulated
Aradu.85BTF	-0.0531105	-0.887192	-0.207228	-0.312466	-0.35217	-0.437374	Down-regulated
Aradu.86HKR	0.0311537	0.221377	0.102371	0.250065	0.449077	0.458885	Up-regulated
Aradu.86HMY	-0.371463	-0.593649	-0.303687	-0.481101	-0.535515	-0.83281	Down-regulated
Aradu.86JNN	-0.605098	-0.446424	-0.392991	-0.572757	-0.403111	-0.650627	Down-regulated
Aradu.8766K	-1.08849	-0.894727	-0.37152	-0.115575	-0.246068	-0.223354	Down-regulated
Aradu.88298	-0.468586	-0.771889	-0.523147	-0.305986	-0.400122	-0.316449	Down-regulated
Aradu.88M7D	-0.567025	-1.20251	-1.0934	-0.194029	-0.556766	-1.32856	Down-regulated
Aradu.89LRP	-0.616822	-0.557022	-0.66329	-0.281057	-0.00106431	-0.237684	Down-regulated
Aradu.8A8WP	0.142086	1.92166	0.784719	2.13797	1.52843	1.68234	Up-regulated
Aradu.8B2M9	-0.842859	-0.620228	-0.654893	-0.0343983	-0.125777	-0.309458	Down-regulated
Aradu.8C5P3	-0.61486	-1.00303	-0.501387	-0.622451	-0.411022	-0.370576	Down-regulated
Aradu.8CB01	1.53687	0.446393	1.12901	3.14136	2.94956	4.01775	Up-regulated
Aradu.8CP6L	-0.787738	-0.214814	-0.555471	-0.562145	-0.444805	-0.263157	Down-regulated
Aradu.8CV4T	0.703002	0.459592	0.0215682	0.461325	0.136991	0.321913	Up-regulated
Aradu.8E2VK	-0.772557	-0.51773	-0.376189	-0.429387	-0.262634	-0.23044	Down-regulated
Aradu.8F4WE	0.0530383	0.148561	0.154986	0.515361	0.76893	0.341681	Up-regulated
Aradu.8FL49	0.347023	0.699802	0.185967	0.373619	1.35604	1.39187	Up-regulated
Aradu.8G4YR	-1.06123	-2.76611	-0.795904	-0.5378	-0.0341929	-1.1311	Down-regulated
Aradu.8G7CT	-0.984714	-2.33625	-0.867062	-0.517271	-0.669431	-0.660542	Down-regulated
Aradu.8G93R	-0.806905	-1.67232	-0.466971	-0.421479	-0.165384	-0.769171	Down-regulated
Aradu.8HB43	0.269276	0.903528	0.449103	0.416454	0.540264	0.457862	Up-regulated
Aradu.8II80	-0.671076	-0.929068	-0.660582	-0.104803	-0.0899891	-0.158866	Down-regulated
Aradu.8J5IB	0.962859	0.904344	0.233452	0.106853	1.46816	1.1709	Up-regulated
Aradu.8KC7P	0.0767617	0.373525	0.0871221	0.430169	0.317049	0.308603	Up-regulated
Aradu.8L7DK	-1.10315	-1.5414	-0.8226	-0.232743	-0.216931	-0.491923	Down-regulated
Aradu.8PY3G	0.320794	0.656203	0.32811	0.290699	0.482807	0.386497	Up-regulated
Aradu.8Q0H7	0.460574	0.697658	0.390982	0.472814	0.512491	0.363705	Up-regulated
Aradu.8Q6IV	0.477979	1.24006	0.565496	3.35412	1.68957	1.1324	Up-regulated
Aradu.8Q9T1	-0.148217	-1.42473	-0.507601	-0.8	-0.15924	-0.327708	Down-regulated
Aradu.8QI3B	-1.39547	-0.79432	-0.825447	-0.0687679	-0.24663	-0.143482	Down-regulated
Aradu.8S01X	0.576815	0.323092	1.02305	0.99877	0.749809	0.31818	Up-regulated
Aradu.8T38A	-0.396816	-0.876176	-0.365564	-0.0958809	-0.32588	-0.0868819	Down-regulated
Aradu.8WS4M	0.350104	0.676038	0.148275	0.513736	1.0347	1.12383	Up-regulated
Aradu.8Y4VT	-0.731497	-1.10865	-0.115774	-0.0335101	-0.486619	-0.248126	Down-regulated
Aradu.918PU	0.618527	0.641574	0.564604	0.00226597	0.171643	0.187141	Up-regulated
Aradu.91EJW	0.436886	0.447146	0.345722	0.387263	0.25287	0.111442	Up-regulated
Aradu.920JZ	0.10395	0.151431	0.329194	0.240684	0.826707	0.549668	Up-regulated
Aradu.92GTL	0.85173	0.961434	0.692217	0.0467193	0.361683	0.298005	Up-regulated
Aradu.92HAJ	2.12058	3.12011	2.03002	0.113614	1.30741	1.38065	Up-regulated
Aradu.92K40	0.310031	0.245111	0.262827	0.533643	0.422403	0.340429	Up-regulated
Aradu.93CHA	0.360151	0.492568	0.154769	0.338952	0.232796	0.615081	Up-regulated
Aradu.94E63	-0.895847	-0.4927	-0.599439	-0.0846267	-0.0173634	-0.168347	Down-regulated
Aradu.94QSA	1.99203	1.68708	1.08796	0.549094	0.303925	0.472942	Up-regulated
Aradu.96JCF	0.642841	0.808069	0.403896	0.0273385	0.100675	0.122642	Up-regulated
Aradu.97AME	-1.1363	-1.36206	-1.0714	-0.947393	-0.04609	-3.10866	Down-regulated
Aradu.97TKQ	-0.514634	-0.482745	-0.403075	-0.110222	-0.233194	-0.116882	Down-regulated
Aradu.9A1LY	-0.292171	-0.923583	-0.315188	-0.369275	-0.263667	-0.197997	Down-regulated
Aradu.9BN65	-0.771036	-0.498585	-0.55415	-0.356204	-0.0233728	-0.218438	Down-regulated
Aradu.9C8P4	-0.703061	-0.00293182	-0.626185	-0.599759	-0.689562	-0.37554	Down-regulated
Aradu.9D9RN	-0.746405	-1.22594	-0.397288	-0.253827	-0.423831	-0.374014	Down-regulated
Aradu.9E85R	-0.805182	-0.82701	-0.38769	-0.327233	-0.0055849	-0.0618524	Down-regulated
Aradu.9E8FC	-0.622508	-0.841813	-0.454513	-0.629449	-0.418517	-0.400555	Down-regulated
Aradu.9FF24	-1.29713	-1.9845	-0.783902	-0.247477	-0.212935	-0.0447317	Down-regulated
Aradu.9FU5D	-0.674859	-0.612805	-0.759813	-0.213503	-0.251622	-0.367732	Down-regulated
Aradu.9G6FH	-0.306894	-0.647913	-0.314212	-0.364942	-0.161449	-0.43207	Down-regulated
Aradu.9G7GM	0.361039	0.572457	0.23487	0.114897	0.364591	0.647294	Up-regulated
Aradu.9H4ZK	-0.270624	-0.476904	-0.484469	-0.696163	-0.274364	-0.557023	Down-regulated
Aradu.9I4XF	0.252786	0.256724	0.244174	0.64883	0.435897	0.250864	Up-regulated
Aradu.9KW9E	0.179036	0.506608	0.052052	0.34422	0.174533	0.346827	Up-regulated
Aradu.9L539	-0.464932	-0.995142	-0.260085	-0.0906809	-0.365929	-0.15752	Down-regulated
Aradu.9L5KT	0.833488	0.643106	0.319491	0.053883	0.0319215	0.152191	Up-regulated
Aradu.9L7NB	-0.279015	-0.258452	-0.914659	-0.882362	-0.488528	-0.326121	Down-regulated
Aradu.9L87M	-0.771132	-0.687362	-0.436579	-0.383249	-0.295404	-0.362966	Down-regulated
Aradu.9ND07	-0.469878	-0.702139	-0.445156	-0.0731811	-0.0711522	-0.442889	Down-regulated
Aradu.9P3WJ	-5.10149	-2.44212	-0.453333	-1.2013	-1.12581	-2.15462	Down-regulated
Aradu.9Q1AJ	-0.448734	-0.473465	-0.480004	-0.797747	-0.244555	-0.216927	Down-regulated
Aradu.9R95M	-0.392508	-0.81063	-0.449086	-0.0936093	-0.469575	-0.646709	Down-regulated
Aradu.9SL2J	-0.435006	-0.357812	-0.257536	-0.37502	-0.30907	-0.227236	Down-regulated
Aradu.9T74D	-0.269958	-0.67052	-0.542128	-0.53685	-0.233757	-0.420657	Down-regulated
Aradu.9XI8P	-0.476439	-0.857067	-0.454155	-0.319113	-0.0475599	-0.325519	Down-regulated
Aradu.A0K1D	3.23571	2.26064	3.05368	2.34632	0.187302	1.44687	Up-regulated
Aradu.A0MU0	0.167332	0.266752	0.219655	0.367857	0.486361	0.305449	Up-regulated
Aradu.A0YGD	0.68256	2.3586	0.57239	0.412817	0.360446	0.970599	Up-regulated
Aradu.A1BA5	-0.712368	-0.786343	-0.437493	-0.26797	-0.0177658	-0.214535	Down-regulated
Aradu.A1GM4	0.976682	0.714579	0.648071	0.0852524	0.13482	0.552917	Up-regulated
Aradu.A1STR	-0.524162	-0.617572	-0.401529	-0.575899	-0.477036	-0.341691	Down-regulated
Aradu.A2C46	1.1777	1.3932	1.52353	0.304796	0.372656	0.260918	Up-regulated
Aradu.A2ZJG	-1.03212	-1.51278	-0.409805	-0.098876	-0.389736	-0.84397	Down-regulated
Aradu.A35HY	-0.929238	-1.10587	-0.88009	-1.1611	-0.0577264	-0.0249262	Down-regulated
Aradu.A36AV	-0.839616	-1.9309	-0.328297	-0.555772	-0.310779	-0.83581	Down-regulated
Aradu.A3JK2	-0.251928	-0.565349	-0.19953	-0.336918	-0.0423913	-1.03707	Down-regulated
Aradu.A3YT5	0.697241	0.759415	0.585298	0.0259066	0.143234	0.361892	Up-regulated
Aradu.A44JR	0.437178	0.490014	0.573527	0.136208	0.105876	0.195268	Up-regulated
Aradu.A45R9	0.594024	0.569784	0.67483	0.112654	0.895467	0.521778	Up-regulated
Aradu.A4HFE	0.544255	0.669985	0.319	0.611198	0.687126	0.558479	Up-regulated
Aradu.A4ZHV	0.948749	0.688007	0.325555	0.301052	0.896349	0.859138	Up-regulated
Aradu.A5ZY3	0.175984	0.0391165	0.0239104	0.37305	0.486354	0.299285	Up-regulated
Aradu.A6IZK	-1.08512	-1.23919	-0.818983	-0.0101953	-0.109885	-0.355852	Down-regulated
Aradu.A6WKM	-0.346463	-0.670701	-0.812772	-0.0548662	-0.357795	-0.482861	Down-regulated
Aradu.A797S	-0.280803	-1.23404	-0.363387	-0.0666553	-0.155618	-0.193838	Down-regulated
Aradu.A7CW2	-0.414892	-0.521915	-0.411103	-0.2528	-0.00344477	-0.285556	Down-regulated
Aradu.A8BK4	-0.900863	-0.900472	-0.748397	-0.407617	-0.0114888	-0.276122	Down-regulated
Aradu.A9RVD	0.559335	0.518095	0.436824	0.178365	0.465667	0.300584	Up-regulated
Aradu.AA5CG	0.445316	0.729319	0.410689	0.0829311	0.239218	0.466736	Up-regulated
Aradu.AA5UH	0.809163	0.727583	0.62267	0.245597	0.486061	0.61498	Up-regulated
Aradu.AC525	-0.832692	-0.795212	-0.674985	-0.275339	-0.0185933	-0.0817211	Down-regulated
Aradu.ADJ2V	0.33319	0.616696	0.878906	4.59436	4.84099	4.17462	Up-regulated
Aradu.AE6VJ	0.235579	0.504669	0.594289	0.388695	0.767304	0.527486	Up-regulated
Aradu.AG5I3	-0.425453	-0.202739	-0.434025	-0.607253	-0.0348918	-0.721162	Down-regulated
Aradu.AJN2E	0.339088	0.584851	0.372433	0.24097	0.0799767	0.189603	Up-regulated
Aradu.AKR4I	-0.818704	-0.482191	-0.448381	-0.146411	-0.0259825	-0.200101	Down-regulated
Aradu.AM65N	-0.46663	-1.32102	-1.29661	-0.584099	-0.880952	-0.262653	Down-regulated
Aradu.AM9JS	-3.0186	-1.89721	-0.534591	-0.076008	-0.546121	-0.528808	Down-regulated
Aradu.AN030	-0.136115	-0.510775	-0.114815	-0.356085	-0.3988	-0.530577	Down-regulated
Aradu.ANN7C	-0.88878	-1.19428	-0.437748	-0.0437958	-0.435626	-1.07455	Down-regulated
Aradu.ANS8T	-0.21803	-0.308022	-0.458782	-0.604759	-0.274079	-0.105583	Down-regulated
Aradu.AR3UR	0.393502	0.56766	0.451404	0.713356	0.395563	0.43449	Up-regulated
Aradu.AS3FP	-0.482289	-0.5978	-0.469998	-0.290014	-0.14668	-0.126505	Down-regulated
Aradu.ASA64	-1.20735	-2.1009	-0.523046	-0.950464	-0.602013	-1.10604	Down-regulated
Aradu.AT32N	0.110012	0.324906	0.134078	0.479412	0.795191	0.455845	Up-regulated
Aradu.AU7RR	0.419865	0.522268	0.494392	0.0640191	0.101392	0.392068	Up-regulated
Aradu.AW0PQ	-0.274421	-0.314738	-0.174781	-0.287394	-0.29634	-0.516453	Down-regulated
Aradu.AW4VB	-0.353805	-1.0666	-0.468381	-0.263187	-0.491129	-0.762683	Down-regulated
Aradu.AY0CP	-0.994034	-2.16936	-4.76274	-0.495933	-1.40881	-0.936462	Down-regulated
Aradu.B0BA3	-0.552128	-1.17234	-0.604214	-0.317346	-0.335492	-0.236906	Down-regulated
Aradu.B0TIL	0.38414	0.545788	0.437105	0.146985	0.293979	0.253915	Up-regulated
Aradu.B219P	-0.644418	-0.430252	-0.129208	-0.555818	-0.187176	-0.507471	Down-regulated
Aradu.B3611	0.382478	0.880503	0.941108	0.0470443	0.0677905	0.272951	Up-regulated
Aradu.B45K6	-0.40289	-0.487917	-0.584118	-0.000717672	-0.222743	-0.352237	Down-regulated
Aradu.B49HG	0.463289	0.286538	0.255722	0.487082	0.429159	0.263057	Up-regulated
Aradu.B4APR	0.410508	0.654312	0.452751	0.0543549	0.237871	0.251368	Up-regulated
Aradu.B4D0B	0.318111	0.067974	0.162504	0.741931	0.150477	0.328251	Up-regulated
Aradu.B4GGZ	0.60262	0.638217	0.539949	0.171457	0.0587404	0.145596	Up-regulated
Aradu.B7BPA	-1.09779	-1.58547	-0.718694	-0.171119	-0.690126	-1.10669	Down-regulated
Aradu.B83GZ	-1.53571	-1.26366	-0.442155	-1.73039	-0.0647218	-0.0172331	Down-regulated
Aradu.B8D8W	-0.515323	-0.725985	-0.129051	-1.25765	-0.444635	-0.382414	Down-regulated
Aradu.B8U65	-0.346465	-0.840796	-0.271709	-0.591737	-0.15434	-0.111298	Down-regulated
Aradu.B8V9A	-0.491667	-0.243081	-0.0288386	-0.540099	-0.471975	-0.187004	Down-regulated
Aradu.B8VEC	0.877094	0.914415	0.764831	0.080787	0.264079	0.226185	Up-regulated
Aradu.BA57L	-0.698438	-0.486968	-0.608521	-0.209659	-0.385154	-0.422529	Down-regulated
Aradu.BDJ96	-0.504056	-0.461882	-0.443775	-0.0548998	-0.0568868	-0.31049	Down-regulated
Aradu.BDN4J	-0.480109	-0.692018	-0.514002	-0.491851	-0.272924	-0.543855	Down-regulated
Aradu.BEE8W	0.594899	0.683126	0.285003	0.228141	0.00770212	0.380183	Up-regulated
Aradu.BGR5Z	0.442463	0.426902	0.318942	0.450564	0.0910716	0.147705	Up-regulated
Aradu.BIB77	0.212478	0.204606	0.561081	2.47857	0.11651	0.0653296	Up-regulated
Aradu.BN9N7	-0.541177	-1.33303	-1.38512	-0.846995	-0.664369	-0.475021	Down-regulated
Aradu.BP38Y	-0.948124	-1.98468	-1.00683	-0.103891	-0.0167327	-1.05943	Down-regulated
Aradu.BRS7X	-0.126639	-0.513315	-0.205398	-0.330052	-0.237679	-0.282253	Down-regulated
Aradu.BTP7B	1.06545	1.87237	1.25496	0.238316	0.289044	0.0483639	Up-regulated
Aradu.BYT1F	1.19167	1.80419	1.27147	0.914559	0.194478	0.0377565	Up-regulated
Aradu.BZ66H	0.485707	0.783884	0.402756	0.0105016	0.300046	0.501773	Up-regulated
Aradu.C0D4L	-0.766791	-1.92754	-4.53076	-1.11755	-0.335737	-0.422994	Down-regulated
Aradu.C1X9T	0.697667	1.13904	0.507671	0.00780745	0.31489	0.617478	Up-regulated
Aradu.C28QC	-0.00344497	-0.162582	-0.0819246	-0.636143	-0.407736	-0.301922	Down-regulated
Aradu.C3FIF	0.738044	1.69697	0.0955296	0.981659	1.13924	0.454167	Up-regulated
Aradu.C46M1	-0.391268	-0.454128	-0.588416	-0.375773	-0.348717	-0.251346	Down-regulated
Aradu.C4ADH	-0.539509	-0.602557	-0.124821	-0.408662	-0.332355	-0.407737	Down-regulated
Aradu.C4BMG	-1.51777	-0.00208401	-4.7013	-0.974332	-0.715268	-0.620016	Down-regulated
Aradu.C4BQN	-0.891323	-0.99728	-1.15448	-0.314914	-0.474727	-0.719492	Down-regulated
Aradu.C4KGF	0.712742	0.859028	0.323671	0.246209	0.62854	0.518044	Up-regulated
Aradu.C5E00	0.568399	0.649797	0.53286	0.145431	0.0786368	0.017355	Up-regulated
Aradu.C5GQ0	-0.277711	-0.334621	-0.130516	-1.05479	-0.268457	-0.553845	Down-regulated
Aradu.C6VT4	-0.141835	-0.3049	-0.0935089	-0.607769	-0.392395	-0.219903	Down-regulated
Aradu.C7F8K	0.613985	0.566136	0.360509	0.199536	0.288751	0.137802	Up-regulated
Aradu.C7FFC	0.348044	0.443611	0.10841	0.243685	0.285462	0.323764	Up-regulated
Aradu.C8RQG	0.25049	0.626539	0.161926	0.0589914	0.327515	0.244789	Up-regulated
Aradu.CAE71	-0.568583	-0.898938	-0.0676902	-0.316377	-0.288275	-0.0273886	Down-regulated
Aradu.CAP3X	2.72511	2.9801	1.74199	0.109142	1.65538	2.67608	Up-regulated
Aradu.CH4M9	-0.501514	-1.42166	-0.549142	-0.940213	-0.422259	-0.420701	Down-regulated
Aradu.CHD0U	-0.490729	-0.609485	-0.369118	-0.118407	-0.234222	-0.349173	Down-regulated
Aradu.CHP30	-0.563436	-0.3742	-0.17871	-0.557084	-0.416629	-0.0218206	Down-regulated
Aradu.CJQ6L	0.253317	0.32064	0.125485	0.270805	0.350229	0.466854	Up-regulated
Aradu.CKT88	-0.196926	-0.406106	-0.291976	-0.344334	-0.214809	-0.416663	Down-regulated
Aradu.CM60U	-0.37771	-0.523201	-0.217516	-0.245235	-0.444679	-0.386632	Down-regulated
Aradu.CNF82	0.598836	0.372771	0.10913	0.235315	0.657641	0.492943	Up-regulated
Aradu.CP0AA	0.819455	0.840317	0.948361	1.72497	1.43937	0.503825	Up-regulated
Aradu.CRB2F	0.0782464	0.379725	0.355491	0.196683	0.803885	0.652767	Up-regulated
Aradu.CTG46	-0.306494	-0.375235	-0.1368	-0.302893	-0.17696	-0.388901	Down-regulated
Aradu.CTP8M	0.776026	0.224589	0.192281	0.817034	0.772573	0.738261	Up-regulated
Aradu.CX56M	0.532533	0.543486	0.341709	0.0940798	0.589149	0.429109	Up-regulated
Aradu.CXJ5P	-0.385107	-0.985573	-0.486525	-0.399182	-0.279757	-0.593671	Down-regulated
Aradu.CZ3TW	0.809661	0.937898	0.559233	0.0997675	0.338861	0.076879	Up-regulated
Aradu.D06PB	-0.874334	-0.458946	-0.581336	-0.28992	-0.142751	-0.474799	Down-regulated
Aradu.D0YGW	-0.130271	-1.63004	-0.433104	-0.00861818	-0.28765	-1.12022	Down-regulated
Aradu.D1DYZ	-1.53647	-1.1528	-1.09701	-0.174238	-0.568034	-0.966851	Down-regulated
Aradu.D1YZ0	-0.25109	-0.395255	-0.363597	-1.00336	-0.384958	-0.722862	Down-regulated
Aradu.D2NW0	-0.629039	-1.65606	-0.539859	-0.300346	-0.597269	-0.292349	Down-regulated
Aradu.D31R9	-0.133821	-0.174133	-0.171909	-0.88778	-0.211872	-0.326729	Down-regulated
Aradu.D3M93	0.386937	0.158725	0.248738	0.596112	0.375974	0.162238	Up-regulated
Aradu.D426E	-0.85549	-0.462333	-1.17755	-0.114958	-0.0862109	-0.17362	Down-regulated
Aradu.D49MT	-0.992622	-1.62783	-1.01038	-3.21825	-0.872233	-0.694552	Down-regulated
Aradu.D588D	0.861935	0.485453	0.555888	0.262387	0.506157	0.723553	Up-regulated
Aradu.D6ANH	-0.395978	-0.441252	-0.570179	-0.428407	-0.317688	-0.0919475	Down-regulated
Aradu.D7090	-1.23655	-0.836031	-0.908828	-0.210581	-0.148546	-0.380129	Down-regulated
Aradu.D88HN	0.0159704	0.634425	0.363527	0.060578	0.389543	0.306863	Up-regulated
Aradu.D8TEB	-0.0595566	-0.587806	-0.126433	-0.531681	-0.461934	-0.029073	Down-regulated
Aradu.D9IA6	-1.38967	-1.06594	-0.575061	-0.0279944	-0.0292102	-0.236096	Down-regulated
Aradu.D9ISK	0.258723	0.610043	0.5127	0.232225	0.502558	0.507061	Up-regulated
Aradu.DAC4M	-1.24646	-1.14175	-0.968145	-0.00145598	-0.512383	-0.538744	Down-regulated
Aradu.DAN0Y	-0.655517	-0.973444	-0.513116	-0.471522	-0.279096	-0.148362	Down-regulated
Aradu.DB6JJ	0.322057	0.474045	0.224099	0.556879	0.589745	0.374196	Up-regulated
Aradu.DC7TG	0.475297	0.521141	0.0171679	0.00671527	0.247918	0.412416	Up-regulated
Aradu.DDG3L	-0.165393	-0.165541	-0.263189	-0.74126	-0.48845	-0.231814	Down-regulated
Aradu.DE4QW	-0.51014	-0.216334	-0.469318	-0.44546	-0.492826	-0.197567	Down-regulated
Aradu.DES3N	-0.600158	-0.688047	-0.592532	-0.326265	-0.153484	-0.00803267	Down-regulated
Aradu.DF8LC	0.946357	0.439687	0.788621	0.690979	0.36787	0.521668	Up-regulated
Aradu.DGG35	-0.645887	-1.48105	-0.10798	-0.18741	-0.174186	-0.217208	Down-regulated
Aradu.DH0VD	0.37708	0.362478	0.467564	0.370687	0.235336	0.122821	Up-regulated
Aradu.DHI4B	-0.250895	-0.274831	-0.455016	-0.922651	-0.279472	-0.723297	Down-regulated
Aradu.DHU41	0.816019	0.838035	0.491893	0.260886	0.352143	0.0732571	Up-regulated
Aradu.DJ22Q	0.787895	0.995209	0.548674	0.0918208	0.556909	0.506537	Up-regulated
Aradu.DK2WG	-0.469703	-0.21246	-0.329977	-0.276062	-0.5857	-0.351089	Down-regulated
Aradu.DK68U	-0.589713	-1.05977	-0.435161	-0.162408	-0.487929	-0.500423	Down-regulated
Aradu.DL8T8	0.477587	0.606467	0.358329	0.153921	0.052524	0.29571	Up-regulated
Aradu.DP0XV	-0.690556	-0.616921	-0.72342	-0.155024	-0.127554	-0.117007	Down-regulated
Aradu.DQM3T	0.564015	1.54386	0.514035	0.123099	0.680808	0.715799	Up-regulated
Aradu.DRS3C	2.40203	2.1352	2.01156	0.388807	1.20165	1.32403	Up-regulated
Aradu.DSY9P	-0.679777	-1.15686	-0.796024	-0.324049	-0.289825	-0.744518	Down-regulated
Aradu.DZ4WW	0.708821	0.551192	0.506323	0.182514	0.218633	0.108514	Up-regulated
Aradu.DZ6L2	-0.246287	-0.070247	-0.0171662	-0.610872	-0.301257	-0.323919	Down-regulated
Aradu.E01RJ	-0.947993	-0.798917	-0.557874	-0.212151	-0.023694	-0.163894	Down-regulated
Aradu.E0HSZ	-0.209094	-0.533944	-0.832211	-1.4947	-0.503741	-0.782017	Down-regulated
Aradu.E1VP1	0.643288	0.988696	0.71631	0.117752	0.229497	0.18219	Up-regulated
Aradu.E3EHQ	-0.314264	-0.733628	-0.158735	-0.790038	-0.309744	-0.680512	Down-regulated
Aradu.E5CXW	0.141464	0.315646	0.176714	0.191737	0.479909	0.445214	Up-regulated
Aradu.E6GI1	-0.112985	-0.474923	-0.0932235	-0.472242	-0.676202	-0.542036	Down-regulated
Aradu.E6N9S	0.438998	1.06465	0.602103	0.00864792	0.0249914	0.0360088	Up-regulated
Aradu.E6WIZ	1.55972	1.00983	0.38816	0.604145	0.657351	0.628637	Up-regulated
Aradu.E7WPS	0.4578	0.572425	0.401459	0.216412	0.139576	0.115574	Up-regulated
Aradu.E81HF	0.492537	0.379446	0.46257	0.27409	0.292498	0.271423	Up-regulated
Aradu.E90WK	-0.575877	-0.691525	-0.533476	-0.199903	-0.0595278	-0.0445436	Down-regulated
Aradu.E9FNT	0.401534	0.727729	0.392291	0.00409068	0.174812	0.228992	Up-regulated
Aradu.EA8SP	-0.636469	-0.736446	-0.502383	-0.13226	-0.0516131	-0.102032	Down-regulated
Aradu.ECQ2V	-1.92632	-4.20415	-4.26184	-0.00368181	-0.464215	-0.795365	Down-regulated
Aradu.EE5WU	0.474126	0.416601	0.20308	0.138372	0.425564	0.150743	Up-regulated
Aradu.EF677	0.103144	0.315613	0.397513	0.523674	0.518144	0.152868	Up-regulated
Aradu.EG5ES	0.163547	0.310906	0.0395165	0.393127	0.408509	0.340668	Up-regulated
Aradu.EGP2W	-0.151256	-0.918901	-0.680376	-0.653668	-0.312464	-0.411557	Down-regulated
Aradu.EGV3U	0.506843	0.539976	0.454874	0.0721555	0.115627	0.265698	Up-regulated
Aradu.EI6YW	0.701353	0.962128	0.65879	0.0444965	0.314181	0.381041	Up-regulated
Aradu.EM6Q0	0.165212	0.255473	0.378953	0.737563	0.650363	0.37951	Up-regulated
Aradu.EMM34	-0.292115	-0.531374	-0.655838	-0.189778	-0.194014	-0.43516	Down-regulated
Aradu.EN0QJ	-1.69683	-0.389639	-0.965542	-0.23301	-0.278379	-0.197086	Down-regulated
Aradu.EN9SZ	-0.783852	-0.882273	-0.479823	-0.372502	-0.0279276	-0.528927	Down-regulated
Aradu.EPT23	0.632462	0.769143	0.588884	0.203295	0.299446	0.0149704	Up-regulated
Aradu.EQF60	0.856555	0.928425	0.318116	1.4596	1.55248	1.87724	Up-regulated
Aradu.ET296	0.651909	1.23538	0.131918	0.376016	1.29892	1.37934	Up-regulated
Aradu.ETS8A	1.22556	1.8668	1.04564	0.279383	0.683331	0.0804274	Up-regulated
Aradu.EV49X	-0.921838	-1.05729	-0.825051	-0.277316	-0.428308	-0.626213	Down-regulated
Aradu.EV8G8	-0.295675	-0.401185	-0.298509	-0.0726681	-0.276979	-0.484512	Down-regulated
Aradu.EX52R	-0.661675	-0.798829	-0.651954	-0.373933	-0.162974	-0.160051	Down-regulated
Aradu.EZ8L5	0.813358	0.250349	0.206375	1.73396	0.442888	0.612563	Up-regulated
Aradu.F2C1Z	-0.59943	-0.624943	-0.585189	-0.136315	-0.286397	-0.2299	Down-regulated
Aradu.F2VIG	-0.804343	-1.16965	-0.462954	-0.691885	-0.415791	-1.05053	Down-regulated
Aradu.F2ZMT	-0.176231	-0.519145	-0.0871248	-0.164113	-0.121033	-0.446354	Down-regulated
Aradu.F3N4L	0.255294	0.185117	0.193044	0.388904	0.398364	0.323723	Up-regulated
Aradu.F6HJK	-0.955572	-1.07336	-0.806172	-0.145118	-0.00723885	-0.137244	Down-regulated
Aradu.F6Z4G	-0.39394	-0.641965	-0.0757202	-0.568886	-0.418079	-0.506414	Down-regulated
Aradu.F8AYK	-2.12442	-1.66356	-1.27604	-1.04979	-0.502148	-1.47668	Down-regulated
Aradu.F8E8Y	0.458373	0.600979	0.28883	0.296722	0.320255	0.409152	Up-regulated
Aradu.F97AX	-0.229581	-1.50409	-0.873666	-0.00426354	-0.277889	-0.637334	Down-regulated
Aradu.F9KEQ	-0.818541	-1.35625	-0.903339	-0.018184	-0.518712	-0.991518	Down-regulated
Aradu.F9XLT	0.527588	0.747873	0.401812	0.179357	0.112956	0.148056	Up-regulated
Aradu.FA889	0.553062	0.63181	0.550003	0.314205	0.690267	0.470095	Up-regulated
Aradu.FB1UL	-0.621546	-0.952028	-0.545095	-0.354695	-0.514008	-0.206063	Down-regulated
Aradu.FBS3S	-0.525645	-1.1426	-0.335477	-0.320451	-1.03139	-1.26377	Down-regulated
Aradu.FE2VC	0.348099	0.418287	0.342199	0.130566	0.31534	0.327966	Up-regulated
Aradu.FF3VB	-0.48068	-0.416793	-0.649088	-0.255931	-0.215886	-0.110867	Down-regulated
Aradu.FFW2J	0.652616	0.358859	0.345359	0.647761	0.262259	0.104175	Up-regulated
Aradu.FG20F	-0.153931	-0.0638912	-0.289928	-0.549123	-0.257447	-0.62061	Down-regulated
Aradu.FG6KZ	0.403976	0.257513	0.255744	0.350501	0.51092	0.149645	Up-regulated
Aradu.FH3GQ	-0.803101	-0.615536	-0.50984	-0.349691	-0.0381667	-0.0860094	Down-regulated
Aradu.FHW89	0.53004	0.333723	0.0400385	0.808643	1.03247	0.466293	Up-regulated
Aradu.FJ2MI	0.786257	0.902892	0.526205	0.188752	0.225845	0.534895	Up-regulated
Aradu.FJ7R7	-0.753817	-0.898557	-0.664437	-1.01246	-0.940346	-0.518413	Down-regulated
Aradu.FKL8T	-0.652215	-0.620868	-0.427532	-0.232191	-0.428187	-0.33769	Down-regulated
Aradu.FRY3G	-1.01341	-0.635274	-0.339257	-0.023453	-0.315957	-0.596555	Down-regulated
Aradu.FSC6M	-1.07047	-1.90083	-0.91012	-0.170637	-0.524794	-0.445721	Down-regulated
Aradu.FT3VE	-0.708744	-0.49671	-0.807725	-0.111754	-0.113136	-0.0280648	Down-regulated
Aradu.FU5FF	-0.89192	-0.69201	-0.814588	-0.173401	-0.150655	-0.106362	Down-regulated
Aradu.FU7NG	-1.23048	-1.42346	-1.03089	-0.0929538	-0.0113601	-0.158682	Down-regulated
Aradu.FVV4I	-0.393171	-0.220724	-0.454373	-0.567814	-0.585662	-0.234706	Down-regulated
Aradu.FW5R5	-0.92782	-0.267108	-0.366768	-0.241794	-0.23118	-0.272876	Down-regulated
Aradu.FWV05	-0.247828	-0.212549	-0.00680203	-0.304938	-0.2911	-0.770983	Down-regulated
Aradu.FX2GH	0.797614	1.51861	0.384888	0.715908	0.220768	0.226802	Up-regulated
Aradu.FY805	-0.562604	-0.507564	-0.657229	-0.199073	-0.205552	-0.502876	Down-regulated
Aradu.G013M	-0.868932	-0.619144	-0.43749	-0.187227	-0.360708	-0.102985	Down-regulated
Aradu.G05M1	-0.548144	-0.580964	-0.255417	-0.488558	-0.409923	-0.126621	Down-regulated
Aradu.G0M2E	0.323338	0.186007	0.0236706	0.822363	0.622098	0.361806	Up-regulated
Aradu.G1LZN	0.119866	0.3321	0.132509	0.362635	0.901414	1.26789	Up-regulated
Aradu.G1ZKI	-0.108414	-0.369471	-0.24292	-0.641812	-0.245713	-0.179351	Down-regulated
Aradu.G235T	0.0716078	0.868507	0.0167125	0.466683	0.692137	0.794924	Up-regulated
Aradu.G2GUD	-0.737306	-1.632	-3.25418	-0.391918	-0.0191862	-1.79585	Down-regulated
Aradu.G2MI8	1.2707	1.8596	0.208527	0.106192	0.522325	1.08683	Up-regulated
Aradu.G2VQL	0.390908	0.0839891	0.144477	0.680158	0.0587016	0.203202	Up-regulated
Aradu.G422W	0.0384912	0.0706113	0.131513	0.637944	0.47881	0.0993543	Up-regulated
Aradu.G4IDA	-0.469706	-0.651021	-0.611891	-0.206522	-0.148699	-0.556849	Down-regulated
Aradu.G53U6	-1.39434	-1.0597	-0.854564	-0.525409	-0.502047	-0.512392	Down-regulated
Aradu.G5E45	0.773925	0.575526	0.306448	0.186119	0.978004	0.933016	Up-regulated
Aradu.G676K	-0.422473	-0.280249	-0.221706	-0.520729	-0.174756	-0.147925	Down-regulated
Aradu.G6T4R	-0.662971	-0.719846	-2.78934	-1.23242	-0.18145	-2.73018	Down-regulated
Aradu.G6YSY	-1.65211	-1.42065	-0.102035	-0.782946	-0.180517	-0.839465	Down-regulated
Aradu.G7QJB	-0.866478	-1.03342	-0.653904	-0.169244	-0.0439292	-0.330861	Down-regulated
Aradu.G9LPT	-1.89746	-1.00132	-0.649281	-0.195712	-0.271334	-0.0982414	Down-regulated
Aradu.G9QEY	-0.730661	-0.454566	-0.473895	-0.302154	-0.128539	-0.442262	Down-regulated
Aradu.GAT75	-0.369236	-0.698181	-0.460179	-0.45135	-0.326474	-0.627219	Down-regulated
Aradu.GEN36	0.0893281	0.44042	0.0808992	0.32648	0.483146	0.427033	Up-regulated
Aradu.GIN82	0.721968	1.30657	0.597132	0.699293	0.656678	0.558344	Up-regulated
Aradu.GIP2Q	-0.555592	-0.851231	-0.288482	-0.394033	-0.315796	-0.809394	Down-regulated
Aradu.GL2DQ	-1.25905	-0.895158	-0.521181	-0.145134	-0.0741948	-0.407281	Down-regulated
Aradu.GLP8H	-0.598905	-0.524746	-0.681524	-0.232892	-0.0361508	-0.239138	Down-regulated
Aradu.GM5S2	-0.399051	-0.657627	-0.00496303	-0.992842	-0.752023	-1.12117	Down-regulated
Aradu.GN3K0	-4.51467	-1.31023	-1.29529	-0.928973	-1.19012	-1.32059	Down-regulated
Aradu.GN81W	-2.06281	-2.899	-2.28882	-0.259213	-1.017	-1.07545	Down-regulated
Aradu.GP5WA	0.556663	0.68562	0.530042	0.0613922	0.156362	0.0166229	Up-regulated
Aradu.GSM33	-0.42934	-0.582693	-0.297538	-0.0751335	-0.274797	-0.230976	Down-regulated
Aradu.GSV8K	-0.638414	-0.985476	-0.384621	-0.0735513	-0.367962	-0.650914	Down-regulated
Aradu.GVV0Z	-0.243541	-0.75993	-0.31005	-0.208283	-0.279193	-0.402268	Down-regulated
Aradu.GX58B	0.287752	0.376896	0.355345	0.115044	0.222489	0.509473	Up-regulated
Aradu.GY426	-1.05345	-1.09017	-0.955137	-0.0844691	-0.423993	-0.234554	Down-regulated
Aradu.GZ996	-0.333035	-1.20145	-0.59891	-1.44712	-1.36742	-0.79006	Down-regulated
Aradu.H0IHD	0.746254	0.888234	0.680422	0.259226	0.0593324	0.127566	Up-regulated
Aradu.H1LH4	0.481105	0.673188	0.424446	0.0262297	0.260304	0.220405	Up-regulated
Aradu.H1QS5	-0.241818	-0.625403	-0.48307	-0.681547	-0.21951	-0.157186	Down-regulated
Aradu.H2A8G	0.9521	0.929484	0.506779	0.0244211	0.121584	0.392726	Up-regulated
Aradu.H3LPD	0.602877	0.482978	0.377468	0.0931395	0.155932	0.328959	Up-regulated
Aradu.H42AE	-0.556088	-0.887417	-0.94726	-0.305729	-0.298606	-0.254416	Down-regulated
Aradu.H5XDC	-0.594177	-2.43447	-0.190316	-0.307926	-1.07397	-0.133837	Down-regulated
Aradu.H641H	-0.339756	-0.101308	-0.15239	-0.377925	-0.442179	-0.434283	Down-regulated
Aradu.H6NF4	-0.404016	-0.732513	-0.651622	-0.677193	-0.729796	-0.403304	Down-regulated
Aradu.H764X	-0.703854	-0.601586	-0.491544	-0.392188	-0.122744	-0.208878	Down-regulated
Aradu.H92LC	-0.301408	-0.558692	-0.161886	-0.592044	-0.327918	-0.243984	Down-regulated
Aradu.H95RR	-0.723243	-1.74419	-0.556646	-0.712069	-0.514837	-0.813132	Down-regulated
Aradu.H9GLR	-0.332698	-0.537937	-0.748271	-0.0119201	-0.119023	-0.293287	Down-regulated
Aradu.H9I5J	0.334685	0.192723	0.192577	0.504847	0.238418	0.289536	Up-regulated
Aradu.H9ZJS	0.719592	1.86523	0.914231	0.831042	0.0279472	1.60508	Up-regulated
Aradu.HA492	-0.553559	-1.84212	-0.137557	-0.354677	-0.0333895	-0.476213	Down-regulated
Aradu.HC4I0	0.429036	0.649341	0.449829	0.0722727	0.303162	0.30203	Up-regulated
Aradu.HCU9P	-0.282325	-0.395427	-0.581433	-0.384677	-0.0143844	-0.119366	Down-regulated
Aradu.HD19V	-0.519731	-0.645805	-0.620602	-0.305679	-0.000857724	-0.400877	Down-regulated
Aradu.HDY8S	-0.282425	-0.000317857	-0.106098	-0.02983	-0.0738168	-0.727372	Down-regulated
Aradu.HEG3V	0.824639	1.22665	0.878199	0.306437	0.196158	0.132493	Up-regulated
Aradu.HG75V	-1.06779	-1.50919	-0.816814	-0.452868	-0.677994	-0.340741	Down-regulated
Aradu.HH6D7	-0.420734	-1.07143	-0.0806454	-0.841881	-0.233179	-0.457362	Down-regulated
Aradu.HI33E	0.563987	0.833496	0.402791	0.272602	0.447223	0.670123	Up-regulated
Aradu.HKB6S	-0.654702	-0.96139	-0.73262	-0.0748991	-0.149671	-0.216345	Down-regulated
Aradu.HM6PL	-0.911294	-2.21194	-0.313452	-0.293242	-0.0109061	-0.289155	Down-regulated
Aradu.HN6JU	-0.802674	-0.455727	-0.462979	-0.510215	-0.494639	-0.246279	Down-regulated
Aradu.HN9N9	-0.263899	-0.45785	-0.321086	-0.467767	-0.2573	-0.454866	Down-regulated
Aradu.HQ535	-1.43138	-0.914912	-1.24626	-0.397092	-0.12067	-0.0848507	Down-regulated
Aradu.HU7Y9	-0.474226	-0.77305	-0.334114	-0.379936	-0.0777585	-0.212189	Down-regulated
Aradu.HV63T	-2.85514	-1.86804	-1.4074	-0.198736	-0.373582	-0.170409	Down-regulated
Aradu.HVU05	-0.394449	-0.441232	-0.637306	-0.212499	-0.106275	-0.234435	Down-regulated
Aradu.HZI51	-1.25373	-1.96313	-1.33601	-0.104558	-0.00179049	-0.345012	Down-regulated
Aradu.I094W	0.724985	0.911802	0.443943	0.0780945	0.280779	0.167277	Up-regulated
Aradu.I0YKW	0.819223	0.623684	0.536141	0.437477	0.05798	0.419481	Up-regulated
Aradu.I15U8	0.487192	0.556393	0.408388	0.0768558	0.162655	0.216769	Up-regulated
Aradu.I1T9D	-0.741676	-0.63409	-0.213891	-0.342069	-0.690015	-0.801374	Down-regulated
Aradu.I24YI	0.572722	0.601245	0.438533	0.256764	0.174639	0.313945	Up-regulated
Aradu.I29MY	0.332473	0.503308	0.22912	0.549001	0.744439	0.506885	Up-regulated
Aradu.I2E2A	0.838258	0.491162	0.397351	0.548981	0.468502	0.328761	Up-regulated
Aradu.I2RY9	-0.251894	-0.272355	-0.16924	-0.269721	-0.439614	-0.410962	Down-regulated
Aradu.I3A2V	-0.756035	-0.439587	-0.977677	-0.208437	-0.108977	-0.160978	Down-regulated
Aradu.I4P64	-0.0817665	-0.42818	-0.44247	-0.505662	-0.0380917	-0.916998	Down-regulated
Aradu.I4X46	-0.528525	-0.698426	-0.94517	-0.615305	-0.709387	-0.722761	Down-regulated
Aradu.I4YJI	-1.47303	-1.18727	-1.15584	-0.0119648	-0.0250841	-1.00421	Down-regulated
Aradu.I6GSC	-0.615558	-0.49291	-0.324247	-1.0256	-0.683256	-0.759274	Down-regulated
Aradu.I6JFH	-0.6564	-0.871207	-0.805976	-0.0559517	-0.0476773	-0.203577	Down-regulated
Aradu.I79F7	-1.23273	-2.44816	-0.831263	-0.100615	-0.162384	-0.808317	Down-regulated
Aradu.I7KNY	-0.60985	-0.491639	-0.472946	-0.125427	-0.0072094	-0.325076	Down-regulated
Aradu.I8J5H	1.33314	0.5473	0.79493	0.397299	0.162736	0.248342	Up-regulated
Aradu.I92X3	-0.14556	-0.75452	-1.47712	-0.700488	-0.380968	-1.40659	Down-regulated
Aradu.I9N63	0.458645	0.604816	0.277866	0.132109	0.333347	0.290839	Up-regulated
Aradu.IB4JW	-0.554118	-0.826374	-0.321459	-0.134213	-0.121302	-0.261461	Down-regulated
Aradu.IFW2F	-0.37281	-0.73438	-0.511377	-0.0364428	-0.321884	-0.356125	Down-regulated
Aradu.II5C0	0.199831	0.0268276	0.0471807	0.42123	0.43531	0.237965	Up-regulated
Aradu.IK3NB	-0.173522	-0.341257	-0.218128	-0.610352	-0.249973	-0.10111	Down-regulated
Aradu.IK575	0.5738	0.585547	0.562209	0.0987444	0.199848	0.131942	Up-regulated
Aradu.IM367	0.535553	0.967439	0.767596	0.11447	0.416298	0.51299	Up-regulated
Aradu.IMB5P	-0.17468	-0.155002	-0.0512452	-0.635246	-0.443664	-0.0853416	Down-regulated
Aradu.IP6WQ	0.434774	0.373765	0.11708	0.43428	0.375174	0.171485	Up-regulated
Aradu.IR2XG	2.19412	2.34956	1.1171	0.887361	1.01031	0.316818	Up-regulated
Aradu.IR93R	-0.983343	-1.56997	-1.12195	-0.158948	-0.395543	-1.01393	Down-regulated
Aradu.IRG9Z	-1.56482	-1.57755	-1.05376	-0.494788	-0.0384916	-0.111366	Down-regulated
Aradu.IU4W9	0.0903509	0.512017	0.149593	0.303828	0.329589	0.61459	Up-regulated
Aradu.IV5M1	-0.835232	-1.48008	-0.720121	-0.385457	-0.0806908	-0.751419	Down-regulated
Aradu.IX021	-0.48692	-0.676705	-0.422518	-0.389133	-0.286551	-0.170358	Down-regulated
Aradu.IY1NM	0.499939	0.352691	0.344777	0.446948	0.378155	0.169382	Up-regulated
Aradu.IYI0S	-1.72485	-0.503665	-0.734061	-0.0636225	-0.480433	-0.641097	Down-regulated
Aradu.IZ5IN	-1.00208	-0.868704	-0.846292	-0.178311	-0.0112501	-0.122122	Down-regulated
Aradu.IZG0P	-0.723794	-0.578234	-0.609055	-0.680328	-0.154268	-0.487158	Down-regulated
Aradu.J0IYS	-0.168967	-0.599359	-0.0790908	-0.632146	-0.193727	-0.535727	Down-regulated
Aradu.J1JQ8	-0.634066	-0.489083	-0.269788	-0.447254	-0.441622	-0.313407	Down-regulated
Aradu.J2BH0	0.368019	0.665455	0.393935	0.0826175	0.264314	0.36059	Up-regulated
Aradu.J2BV7	-0.772428	-1.21136	-0.615406	-0.69008	-0.527928	-0.866075	Down-regulated
Aradu.J31ZQ	-1.90897	-1.39696	-0.711642	-0.240142	-0.713247	-0.668884	Down-regulated
Aradu.J3SRZ	-0.892538	-0.914584	-1.04662	-0.387207	-0.0927251	-0.141178	Down-regulated
Aradu.J4K6H	-0.537042	-0.916854	-0.805675	-0.37386	-0.186584	-0.31845	Down-regulated
Aradu.J67TY	0.276042	0.112486	0.557451	0.999231	0.872116	0.505607	Up-regulated
Aradu.J7JS6	-0.0420996	-0.663156	-0.114803	-0.207933	-1.00068	-0.785442	Down-regulated
Aradu.J8CE9	-0.432448	-1.08785	-0.467528	-0.186274	-0.189863	-0.609223	Down-regulated
Aradu.J8WGT	-1.87882	-0.66684	-1.1023	-0.0600398	-0.176569	-0.588403	Down-regulated
Aradu.J9UG9	0.524673	0.822729	0.675301	0.154327	0.0877535	0.159103	Up-regulated
Aradu.JA4E1	0.419742	0.629467	0.450196	0.172277	0.428936	0.500734	Up-regulated
Aradu.JB051	0.795754	1.25697	0.773411	0.150011	0.428113	1.109	Up-regulated
Aradu.JBD9G	-0.535579	-1.06724	-1.00323	-0.130979	-0.159022	-0.37529	Down-regulated
Aradu.JF12J	-1.38483	-1.45892	-1.35983	-0.604448	-0.142907	-1.00761	Down-regulated
Aradu.JI62L	0.255425	0.771213	0.622451	1.28009	0.701151	0.0809453	Up-regulated
Aradu.JJ88W	-0.824435	-0.822065	-0.835304	-0.113051	-0.0686254	-0.356496	Down-regulated
Aradu.JM1A2	-0.615559	-2.43575	-1.87846	-1.10844	-0.945726	-0.0660883	Down-regulated
Aradu.JM2X4	-1.11711	-0.555582	-0.542051	-0.644569	-0.185109	-0.343836	Down-regulated
Aradu.JMT41	-0.00986112	-0.867667	-0.84308	-0.854792	-0.606814	-0.86769	Down-regulated
Aradu.JNV2D	0.932007	0.806078	0.606892	0.150451	0.412746	0.319458	Up-regulated
Aradu.JQ0J4	-0.956658	-0.970276	-0.429301	-0.552666	-0.18789	-0.297264	Down-regulated
Aradu.JRG58	-0.608638	-0.819668	-0.697988	-0.498817	-0.12253	-0.363618	Down-regulated
Aradu.JS1IG	1.31909	1.36171	1.31068	0.369677	0.322252	0.0521773	Up-regulated
Aradu.JSN8H	0.264558	0.394669	0.0760075	0.493718	0.416282	0.459578	Up-regulated
Aradu.JT6Z2	0.561243	0.724325	0.533002	0.143839	0.0712173	0.0370711	Up-regulated
Aradu.JX29L	-1.17078	-0.274605	-0.147051	-0.72158	-0.506853	-0.859293	Down-regulated
Aradu.JXB2I	0.22965	0.309754	0.273914	0.38199	0.251957	0.275524	Up-regulated
Aradu.JY1KM	0.343926	0.716361	0.321623	0.13585	0.168968	0.354866	Up-regulated
Aradu.K03FU	0.319059	0.355059	0.225754	0.550244	0.262209	0.153444	Up-regulated
Aradu.K17EL	0.1887	0.0680626	0.0307186	0.025904	0.643013	0.539696	Up-regulated
Aradu.K2F98	0.549849	0.954032	0.608229	0.0398791	0.229075	0.428934	Up-regulated
Aradu.K329F	0.927376	1.18024	0.315697	0.612616	0.726974	0.864139	Up-regulated
Aradu.K3L23	-0.478523	-0.504226	-0.763353	-0.111859	-0.174625	-0.31581	Down-regulated
Aradu.K44IT	-1.00798	-0.894019	-0.704763	-0.313994	-0.215716	-0.577041	Down-regulated
Aradu.K4EHS	-0.309075	-0.245879	-0.544586	-0.323164	-0.363123	-0.304852	Down-regulated
Aradu.K642Q	-0.533746	-0.721664	-0.492242	-0.0729812	-0.103016	-0.431882	Down-regulated
Aradu.K65QI	-1.78643	-2.09363	-0.970076	-0.548452	-0.305266	-0.525736	Down-regulated
Aradu.K89IC	-0.389544	-0.61098	-0.385924	-0.213831	-0.566127	-0.4425	Down-regulated
Aradu.K8K3S	-0.434216	-1.14889	-0.320758	-0.0385468	-0.0214988	-0.218642	Down-regulated
Aradu.K93AE	-0.669889	-1.3364	-0.471985	-0.616318	-0.599783	-0.932831	Down-regulated
Aradu.K9DN5	0.143517	0.0571435	0.190433	0.421789	0.567606	0.332975	Up-regulated
Aradu.K9I7H	1.01072	1.22884	0.0379496	0.290778	0.766612	0.911137	Up-regulated
Aradu.K9ZYN	0.629172	0.394407	0.621647	0.202227	0.0438753	0.164713	Up-regulated
Aradu.KD00B	1.48825	1.90905	1.22762	0.413623	0.253491	0.322386	Up-regulated
Aradu.KG76E	-0.811979	-1.02029	-0.687633	-0.0235014	-0.0730155	-0.318558	Down-regulated
Aradu.KI3UZ	0.622566	1.21658	0.0771869	0.00381335	0.291394	0.524245	Up-regulated
Aradu.KI9GC	-1.76645	-0.586768	-1.00381	-0.0183923	-0.599736	-1.09339	Down-regulated
Aradu.KII6U	0.490777	0.40524	0.354065	0.365516	0.16002	0.173361	Up-regulated
Aradu.KIU7A	0.785531	0.631552	0.240732	0.455492	0.357842	0.242076	Up-regulated
Aradu.KJH8E	-0.513901	-1.11653	-0.0154506	-0.156431	-0.40213	-0.314506	Down-regulated
Aradu.KLU2C	0.883729	1.11655	1.7434	0.826734	0.787585	0.888464	Up-regulated
Aradu.KN5C0	0.474579	0.408645	0.281202	0.426931	0.397313	0.363388	Up-regulated
Aradu.KN7EE	0.845854	1.25547	1.03383	0.27577	0.478381	0.430035	Up-regulated
Aradu.KQ0LD	-0.223337	-0.0137713	-0.215581	-0.964922	-0.53948	-0.298675	Down-regulated
Aradu.KQM6K	-0.507815	-0.476329	-0.0493358	-0.164166	-0.278526	-0.267871	Down-regulated
Aradu.KR9VR	-0.0695259	-2.55985	-0.554878	-0.0206158	-0.285382	-0.138032	Down-regulated
Aradu.KR9ZZ	-0.492557	-0.910849	-0.403028	-0.265441	-0.231368	-0.453787	Down-regulated
Aradu.KUT09	-0.901881	-1.65218	-0.744534	-0.563749	-0.295701	-0.89083	Down-regulated
Aradu.KV8S5	0.54357	0.620734	0.432733	0.372229	0.128578	0.0899005	Up-regulated
Aradu.KX0SA	-0.55457	-0.61877	-0.231176	-0.0536163	-0.268211	-0.219812	Down-regulated
Aradu.KZH7X	-0.392624	-0.713531	-0.792633	-0.142269	-0.435893	-0.403264	Down-regulated
Aradu.L02C7	1.28106	1.5795	1.02508	0.417095	1.49704	0.820782	Up-regulated
Aradu.L1GG2	2.18391	1.79286	1.27913	0.39928	0.600962	0.573532	Up-regulated
Aradu.L2IAX	-0.479901	-0.329805	-0.252497	-0.35387	-0.145252	-0.271199	Down-regulated
Aradu.L3QBD	-0.837342	-1.10046	-0.908024	-0.0629423	-0.000112463	-0.549709	Down-regulated
Aradu.L4AW6	-0.538535	-0.415692	-1.10871	-0.438436	-0.160312	-0.369527	Down-regulated
Aradu.L4YA3	0.349008	0.574075	0.422399	0.103618	0.175282	0.198273	Up-regulated
Aradu.L5CRG	-0.672472	-0.956154	-0.118105	-0.201098	-0.472735	-1.78231	Down-regulated
Aradu.L70AA	-0.382939	-0.361407	-0.386324	-0.234979	-0.326059	-0.42972	Down-regulated
Aradu.L73E9	1.87983	2.15474	1.60135	0.100892	0.604906	0.803036	Up-regulated
Aradu.L85BJ	-0.136568	-0.600854	-0.193019	-0.664733	-0.607194	-0.727605	Down-regulated
Aradu.L8BT9	1.30714	1.30323	1.59128	0.830643	0.243371	0.179334	Up-regulated
Aradu.L8GY0	0.401754	1.19196	0.617522	0.280181	1.03674	1.67401	Up-regulated
Aradu.L8X3X	0.314008	0.0627927	0.236416	0.4405	0.471038	0.362932	Up-regulated
Aradu.L9DXL	0.511031	0.697608	0.497546	0.62773	0.428464	0.43147	Up-regulated
Aradu.LAA50	-0.696244	-0.500284	-0.720578	-0.696747	-0.103036	-0.0880446	Down-regulated
Aradu.LC8HL	1.3847	1.38383	0.934835	0.0840926	0.433738	0.396641	Up-regulated
Aradu.LCZ1F	-0.483463	-1.27167	-0.679294	-0.335543	-0.384842	-0.647258	Down-regulated
Aradu.LEU29	1.14866	1.77212	0.998128	1.29411	0.792501	0.261972	Up-regulated
Aradu.LF0Z4	-1.31873	-1.38531	-0.390351	-0.0226512	-0.230275	-0.193125	Down-regulated
Aradu.LF5V6	-0.81987	-0.912234	-0.723071	-0.288815	-0.018217	-0.190486	Down-regulated
Aradu.LF8KX	-0.428507	-0.524288	-0.625599	-0.177337	-0.662605	-0.545455	Down-regulated
Aradu.LG8KB	-0.863628	-0.772705	-0.2918	-0.159084	-0.141854	-0.172752	Down-regulated
Aradu.LH67G	-0.594187	-0.877595	-0.326039	-0.250335	-0.244438	-0.321405	Down-regulated
Aradu.LHL11	-0.771879	-0.495735	-0.513034	-0.277206	-0.0165823	-0.591441	Down-regulated
Aradu.LJ1EB	1.03755	1.2087	0.274857	0.675634	1.49339	1.7686	Up-regulated
Aradu.LK1Z5	-0.423123	-0.560106	-0.666533	-0.0827497	-0.566191	-0.116543	Down-regulated
Aradu.LN820	0.466835	0.90012	0.827657	0.578757	0.595169	0.458253	Up-regulated
Aradu.LNM5C	-0.362573	-0.860368	-1.0708	-0.276958	-0.321665	-0.56304	Down-regulated
Aradu.LQK8F	-0.725533	-1.0623	-0.450889	-0.193135	-0.191578	-0.623904	Down-regulated
Aradu.LT5WZ	0.238176	0.374453	0.359541	0.515889	1.18428	0.710518	Up-regulated
Aradu.LVA6M	0.624568	0.748054	0.604411	0.280704	0.0405875	0.142403	Up-regulated
Aradu.LW197	-0.136725	-0.71953	-0.0154327	-0.479287	-0.621013	-0.710292	Down-regulated
Aradu.LXV06	-0.173662	-0.807485	-0.227261	-0.0567709	-0.461158	-0.544912	Down-regulated
Aradu.LZ48I	0.204085	0.698115	0.281577	0.43777	0.0950546	0.515651	Up-regulated
Aradu.LZJ8E	-0.654911	-0.955483	-0.667324	-0.0329788	-0.0332437	-0.251375	Down-regulated
Aradu.M0ENQ	2.34866	2.91031	2.33052	1.74785	2.20583	2.30534	Up-regulated
Aradu.M0KDX	0.514894	1.07964	0.674007	0.599373	0.817866	0.86742	Up-regulated
Aradu.M0WLK	-0.434852	-0.388313	-0.369077	-0.51022	-0.355898	-0.335111	Down-regulated
Aradu.M0ZVI	1.83266	1.85303	0.695263	0.448221	0.954361	0.996817	Up-regulated
Aradu.M1GZN	-0.815897	-0.742707	-0.545758	-0.148836	-0.188793	-0.132674	Down-regulated
Aradu.M1KTG	-0.598937	-0.878633	-0.515159	-0.747486	-0.345418	-0.272909	Down-regulated
Aradu.M1SM6	-0.608671	-0.674253	-0.69743	-0.27415	-0.260137	-0.278252	Down-regulated
Aradu.M35ST	-0.309369	-0.556337	-0.398815	-0.333893	-0.424302	-0.578804	Down-regulated
Aradu.M3R33	0.318319	0.718621	0.730585	0.583526	0.754745	0.642101	Up-regulated
Aradu.M4KBY	0.38247	0.947339	0.64538	0.233302	0.0827906	0.287951	Up-regulated
Aradu.M4U01	-1.14955	-0.944331	-0.974114	-0.104936	-0.153696	-0.30634	Down-regulated
Aradu.M5AZ6	0.194412	0.572791	0.208771	0.222097	0.395921	0.225999	Up-regulated
Aradu.M62SP	-0.74038	-1.34115	-0.395152	-0.134808	-0.336115	-0.554661	Down-regulated
Aradu.M707Y	0.847099	0.802823	0.352659	0.132825	0.0596199	0.111905	Up-regulated
Aradu.M7VT5	-0.619359	-0.538062	-0.406631	-0.197463	-0.0805128	-0.157466	Down-regulated
Aradu.M8FIQ	-0.468689	-0.58662	-0.552728	-0.113273	-0.220385	-0.241549	Down-regulated
Aradu.MD6LF	0.43166	0.410388	0.424006	0.318858	0.190722	0.173611	Up-regulated
Aradu.ME340	-0.999543	-1.45182	-0.847613	-0.564156	-0.433638	-0.747786	Down-regulated
Aradu.ME4LN	-1.03199	-1.05111	-0.940378	-1.27091	-3.50451	-1.7812	Down-regulated
Aradu.MEI7N	-1.12508	-1.71028	-0.562168	-1.24981	-0.576346	-2.29451	Down-regulated
Aradu.MFA2R	-0.244727	-0.105444	-0.0286902	-0.518722	-0.41927	-0.203026	Down-regulated
Aradu.MG0LA	-1.05341	-1.18647	-0.652246	-0.64095	-0.226862	-0.234057	Down-regulated
Aradu.MGU1B	-0.475191	-0.340869	-0.314939	-0.273429	-0.248725	-0.287553	Down-regulated
Aradu.MH9NW	1.18828	0.716729	0.785965	0.163794	0.731684	0.70517	Up-regulated
Aradu.MHM9J	-0.634976	-0.921988	-0.195111	-0.372357	-0.417455	-0.746926	Down-regulated
Aradu.MI2LX	1.02492	0.814943	0.213093	0.0501606	0.64732	0.879181	Up-regulated
Aradu.MIU1S	-1.0595	-1.43067	-0.809498	-0.0918218	-0.0123966	-0.1983	Down-regulated
Aradu.MJ134	1.77131	1.83495	1.75452	0.391921	0.0639825	0.228889	Up-regulated
Aradu.ML7BR	-0.421636	-0.174987	-0.298292	-0.19119	-0.183356	-0.477243	Down-regulated
Aradu.MML9J	-0.954961	-0.774724	-0.87742	-0.430224	-0.00315881	-0.103964	Down-regulated
Aradu.MR104	-1.33235	-0.497578	-0.801913	-0.333084	-0.882167	-0.712351	Down-regulated
Aradu.MS6GN	-0.527202	-0.867527	-0.378674	-0.166078	-0.472433	-1.09793	Down-regulated
Aradu.MSX28	0.110117	0.527361	0.246642	0.648971	1.16225	1.12598	Up-regulated
Aradu.MT30J	-2.71174	-1.46509	-0.915235	-0.249286	-0.432936	-0.217828	Down-regulated
Aradu.MU3LB	0.447436	0.575186	0.350715	0.36154	0.481228	0.422851	Up-regulated
Aradu.MUV3V	-0.297746	-0.279405	-0.224171	-0.127853	-0.194111	-0.468794	Down-regulated
Aradu.MVM7E	0.735253	1.14808	0.254193	0.198543	0.417051	0.196396	Up-regulated
Aradu.MW85Q	-0.761607	-0.682009	-0.760259	-0.0566633	-0.101151	-0.41708	Down-regulated
Aradu.N0F3U	-0.411562	-0.954101	-0.302232	-1.13636	-0.786735	-0.339827	Down-regulated
Aradu.N1NH0	-0.638766	-0.818547	-0.472096	-0.204497	-0.163447	-0.241911	Down-regulated
Aradu.N1U0V	-0.623476	-1.17895	-0.204204	-0.679158	-0.163149	-0.470607	Down-regulated
Aradu.N1UIU	-0.235019	-0.603882	-1.03364	-1.24501	-0.159963	-0.477483	Down-regulated
Aradu.N1UVT	-0.79173	-1.37082	-0.786298	-0.504395	-0.458772	-0.319763	Down-regulated
Aradu.N1Z7I	-0.759593	-0.954002	-0.536728	-1.25706	-0.656613	-0.826661	Down-regulated
Aradu.N2VA8	2.92802	2.99877	2.35168	0.543724	2.27896	1.85876	Up-regulated
Aradu.N3N49	-0.711434	-0.778594	-0.59328	-0.147453	-0.124042	-0.653345	Down-regulated
Aradu.N3SPH	-0.406203	-0.0289336	-0.654935	-0.844741	-0.426217	-0.410421	Down-regulated
Aradu.N56TJ	0.631386	0.64705	0.421916	0.888633	0.398793	0.631414	Up-regulated
Aradu.N7TR4	1.13685	0.651821	0.245837	0.102308	0.609999	0.185932	Up-regulated
Aradu.N7VLT	0.15414	0.234329	0.172057	0.404027	0.179229	0.470153	Up-regulated
Aradu.N94TC	-0.325122	-0.86329	-0.356227	-0.0880496	-0.209844	-0.18992	Down-regulated
Aradu.N9WZ2	0.593784	0.834198	0.542027	0.112844	0.352943	0.535757	Up-regulated
Aradu.N9ZS9	-0.447244	-0.57482	-0.382376	-0.186657	-0.076369	-0.304434	Down-regulated
Aradu.NA3JC	-0.528741	-0.575273	-0.492148	-0.478816	-0.489241	-0.892803	Down-regulated
Aradu.NA62L	-0.799293	-0.982968	-0.645539	-0.400786	-0.334093	-0.283309	Down-regulated
Aradu.NAJ16	0.419473	0.329532	0.00976044	0.721838	0.69689	0.60794	Up-regulated
Aradu.NAT4H	-0.470122	-0.774323	-0.148323	-0.277693	-0.258803	-0.270211	Down-regulated
Aradu.NB34P	0.815524	0.876923	0.597129	0.00618016	0.377983	0.272824	Up-regulated
Aradu.NCJ3G	1.18625	1.24437	0.857496	0.248755	0.850126	0.608691	Up-regulated
Aradu.NGF0Q	0.595529	0.48647	0.152617	0.286099	0.398267	0.86743	Up-regulated
Aradu.NHR1S	0.24753	0.797527	0.21755	0.358147	0.268158	0.0742134	Up-regulated
Aradu.NI992	-0.194468	-0.386603	-0.0867156	-1.26008	-0.088476	-0.098297	Down-regulated
Aradu.NJ0RA	0.871987	0.883149	0.853068	0.456328	0.360429	0.386112	Up-regulated
Aradu.NK24P	-0.484608	-1.64315	-0.785778	-0.602522	-0.466473	-0.224557	Down-regulated
Aradu.NKU3K	-1.02541	-1.54036	-0.417283	-0.70372	-0.555972	-0.627258	Down-regulated
Aradu.NM5R4	-0.223393	-0.653003	-0.539966	-0.372498	-0.25161	-0.531178	Down-regulated
Aradu.NM9RP	-0.372726	-1.14507	-0.221825	-0.4244	-0.410499	-0.591619	Down-regulated
Aradu.NSE79	-1.00563	-1.48759	-0.787949	-1.05936	-0.53708	-0.110379	Down-regulated
Aradu.NU7MP	1.89203	2.19061	1.38307	0.261193	1.0183	0.448666	Up-regulated
Aradu.NX1MD	0.724176	0.563241	0.360535	0.345466	0.224802	0.546259	Up-regulated
Aradu.NXB8U	-0.0119621	-1.20193	-1.11689	-0.14329	-0.630841	-0.754137	Down-regulated
Aradu.NY6FW	-0.513939	-0.414243	-0.441184	-0.315215	-0.0790998	-0.421349	Down-regulated
Aradu.NY9NH	0.668129	0.976333	0.44524	0.279382	0.936194	0.927008	Up-regulated
Aradu.NYP4Z	-0.626996	-0.639203	-0.243377	-0.519383	-0.709248	-0.0350722	Down-regulated
Aradu.NZZ6W	-0.430947	-0.777855	-0.584757	-0.718296	-0.242607	-0.25315	Down-regulated
Aradu.P04CH	-0.910004	-1.03681	-0.565758	-0.0567194	-0.199037	-0.360835	Down-regulated
Aradu.P0CUQ	-0.5639	-1.29097	-0.485937	-0.00293766	-0.0730298	-0.304967	Down-regulated
Aradu.P0DI4	-0.571839	-0.525203	-0.500818	-0.31454	-0.0382486	-0.241518	Down-regulated
Aradu.P0VF2	3.95083	3.35502	3.01788	0.149101	1.58881	1.07592	Up-regulated
Aradu.P2S76	0.808037	1.16564	0.872562	0.188945	0.325435	0.538412	Up-regulated
Aradu.P49PE	-0.379676	-0.428885	-0.221892	-0.512124	-0.0809322	-0.13005	Down-regulated
Aradu.P7Z3S	-0.753034	-0.639634	-0.402558	-0.13296	-0.0781242	-0.00266965	Down-regulated
Aradu.P8MSW	-0.0316617	-0.102461	-0.419778	-0.84275	-0.288626	-0.461116	Down-regulated
Aradu.P9IHD	-0.28387	-1.44703	-0.235564	-0.429172	-0.522609	-1.53283	Down-regulated
Aradu.P9PIK	-0.992331	-1.23717	-0.517927	-0.345941	-0.142765	-0.243437	Down-regulated
Aradu.PBW5F	-1.22575	-0.374126	-0.814226	-0.272694	-0.17553	-0.563555	Down-regulated
Aradu.PD4CT	-0.814348	-0.677107	-0.476411	-0.233839	-0.023344	-0.00233691	Down-regulated
Aradu.PDC3W	0.438099	0.273028	0.72383	0.738349	0.416251	0.368501	Up-regulated
Aradu.PF1EJ	-0.479152	-0.144913	-0.450417	-0.477283	-0.511244	-0.44907	Down-regulated
Aradu.PG5TU	-0.222857	-2.29034	-4.8797	-4.91378	-4.87348	-4.77724	Down-regulated
Aradu.PG6LA	0.479645	0.831652	0.433447	0.149243	0.306713	0.537178	Up-regulated
Aradu.PHB5M	-0.459873	-0.782722	-0.404436	-0.210365	-0.264984	-0.772285	Down-regulated
Aradu.PHZ1R	0.563271	0.924253	0.307633	0.054788	0.176159	0.338569	Up-regulated
Aradu.PJG3K	-0.903517	-0.707798	-0.749249	-0.0762966	-0.271624	-0.281576	Down-regulated
Aradu.PL7IJ	0.550102	1.05711	0.625183	2.12412	1.58219	0.0446654	Up-regulated
Aradu.PLH1E	0.714257	0.802107	0.238816	0.481575	0.331945	0.143633	Up-regulated
Aradu.PM3B0	-0.31529	-0.548227	-0.0580363	-0.522129	-0.366628	-0.307127	Down-regulated
Aradu.PM5NX	0.502437	1.15793	0.643564	1.64716	0.25215	0.217625	Up-regulated
Aradu.PN5N4	-0.206289	-0.37493	-0.273194	-0.209935	-0.18844	-0.454347	Down-regulated
Aradu.PQ5HC	0.0859495	0.518677	0.233995	0.347108	0.229218	0.419254	Up-regulated
Aradu.PRR6C	-0.79548	-2.76828	-1.2457	-0.160424	-0.0564272	-0.669743	Down-regulated
Aradu.PRW5G	-0.573173	-0.540992	-0.282352	-1.1693	-0.648281	-1.38595	Down-regulated
Aradu.PS4CZ	0.637723	0.629256	0.468191	0.700377	0.100388	0.00297531	Up-regulated
Aradu.PS7WL	0.465163	0.676073	0.608007	1.01642	0.0564789	0.321153	Up-regulated
Aradu.PSF4U	-0.606406	-0.728499	-0.456266	-0.275984	-0.0864217	-0.0427417	Down-regulated
Aradu.PTN71	-0.815804	-0.875213	-0.600777	-0.295604	-0.298726	-0.0638842	Down-regulated
Aradu.PVI1D	0.254114	0.574718	0.129451	0.673232	0.526119	0.360861	Up-regulated
Aradu.PXA74	-0.650773	-0.46878	-0.416274	-1.2253	-0.579594	-0.654002	Down-regulated
Aradu.Q01FG	0.126363	0.0591022	0.0919813	0.596274	0.521248	0.306852	Up-regulated
Aradu.Q03T7	-0.560071	-1.18045	-0.288747	-0.12662	-0.264398	-0.36932	Down-regulated
Aradu.Q0MB8	1.81826	2.15217	1.55671	0.0830009	0.134009	0.0802287	Up-regulated
Aradu.Q2AQJ	-1.85497	-2.20682	-1.5832	-0.211324	-0.212526	-0.525079	Down-regulated
Aradu.Q3CBB	-0.325079	-0.29888	-0.0284148	-0.430892	-0.46663	-0.283094	Down-regulated
Aradu.Q3KFX	0.403151	0.709081	1.03147	0.416257	0.808044	0.248278	Up-regulated
Aradu.Q4TAZ	0.183967	0.683209	0.454898	0.124726	0.165286	0.246439	Up-regulated
Aradu.Q50YX	1.70333	1.44621	1.63562	3.1241	4.62871	2.38982	Up-regulated
Aradu.Q6XU2	-0.490329	-0.356824	-0.017306	-0.376703	-0.0152886	-0.410415	Down-regulated
Aradu.Q7MTE	0.298343	0.169341	0.24732	0.373168	0.401302	0.209987	Up-regulated
Aradu.Q7U61	0.757676	0.183407	0.404099	0.0934778	0.328231	0.571407	Up-regulated
Aradu.Q8588	-1.21773	-0.288539	-0.441747	-0.245974	-0.0134841	-0.682877	Down-regulated
Aradu.Q88CS	-0.926325	-1.01599	-0.475605	-0.257337	-0.122217	-0.343559	Down-regulated
Aradu.Q8LAU	-0.43981	-0.499207	-0.265609	-0.0339662	-0.297718	-0.307099	Down-regulated
Aradu.Q8YW5	1.49914	1.74347	1.33242	0.657431	0.198164	0.0343659	Up-regulated
Aradu.Q9L40	-1.86198	-0.51547	-1.17062	-0.533764	-0.318954	-0.436526	Down-regulated
Aradu.QBE0L	-0.843578	-0.568249	-0.677885	-0.501921	-0.00274354	-0.502624	Down-regulated
Aradu.QD5DS	1.93989	2.51068	0.356908	1.79902	2.29986	2.19637	Up-regulated
Aradu.QKN26	0.657158	0.633002	0.274549	0.525211	0.228359	0.345213	Up-regulated
Aradu.QLL97	-0.00814628	-0.398901	-0.181261	-0.393377	-0.367592	-0.301762	Down-regulated
Aradu.QM719	1.63075	2.55298	2.07823	0.85683	0.545269	0.45693	Up-regulated
Aradu.QP7DQ	1.14051	1.05142	1.00911	0.561154	1.11555	0.807048	Up-regulated
Aradu.QQ3BK	0.740667	1.27368	0.694192	0.245181	0.80346	0.553498	Up-regulated
Aradu.QS5ZN	1.18823	1.54407	1.22309	0.298165	0.268873	0.203598	Up-regulated
Aradu.QUJ7R	0.500064	0.253437	0.327828	1.17446	0.271786	0.127734	Up-regulated
Aradu.QWP4U	-0.525685	-0.856816	-0.423203	-0.132239	-0.285629	-0.244075	Down-regulated
Aradu.QX0C1	0.680073	0.793266	1.12149	0.392609	0.0962059	0.227189	Up-regulated
Aradu.QZE8F	-1.98139	-1.72376	-0.964432	-1.34068	-0.483505	-0.658959	Down-regulated
Aradu.QZS0Y	-0.551163	-0.552664	-0.281263	-0.106158	-0.466375	-0.327099	Down-regulated
Aradu.R0IMS	-0.294221	-0.199629	-0.0735902	-0.705602	-0.690832	-0.920675	Down-regulated
Aradu.R0QSC	-0.651016	-0.579094	-0.651866	-0.0829206	-0.0264036	-0.149117	Down-regulated
Aradu.R12NH	-0.263014	-0.152916	-0.347652	-0.259958	-0.248677	-0.406064	Down-regulated
Aradu.R2M0E	-0.609978	-1.04889	-1.18056	-0.408176	-0.490372	-1.20861	Down-regulated
Aradu.R4JE4	-0.50107	-0.234693	-0.138385	-0.318357	-0.311909	-0.202241	Down-regulated
Aradu.R4VKD	-1.25613	-0.236223	-0.93373	-0.314142	-0.0388972	-0.188787	Down-regulated
Aradu.R5ETG	-1.96838	-1.67588	-0.962731	-0.938991	-3.18144	-0.700401	Down-regulated
Aradu.R800F	0.648889	0.929344	0.781413	0.0727431	0.0105993	0.110806	Up-regulated
Aradu.R8A6M	0.658266	0.368169	0.399537	0.467548	0.456055	0.441815	Up-regulated
Aradu.R8CQU	0.558599	1.43159	0.730791	0.353068	0.411187	0.263629	Up-regulated
Aradu.R8RVW	0.0337393	0.183563	0.0300692	0.386152	0.417095	0.395888	Up-regulated
Aradu.RD2G2	0.604273	0.427031	0.457584	0.219778	0.297591	0.194956	Up-regulated
Aradu.RDM6K	-0.545986	-0.502035	-0.201108	-0.286379	-0.355686	-0.136953	Down-regulated
Aradu.RI4W0	-0.545711	-0.609251	-0.633456	-0.390693	-0.145014	-0.425414	Down-regulated
Aradu.RLN4Q	0.635154	0.835937	0.761126	0.0836121	0.207356	0.132628	Up-regulated
Aradu.RM26Y	0.596698	0.70943	0.487782	0.414813	0.328443	0.0130379	Up-regulated
Aradu.RM381	0.949356	1.24062	0.935592	0.129241	0.604856	0.685799	Up-regulated
Aradu.RM7LR	-0.48179	-0.782395	-0.36602	-0.241452	-0.185262	-0.491597	Down-regulated
Aradu.RQ2PL	-0.737849	-0.977929	-0.504785	-0.299256	-0.190261	-0.205422	Down-regulated
Aradu.RRZ1P	-0.561443	-0.714445	-0.358008	-0.0204514	-0.0203955	-0.0860946	Down-regulated
Aradu.RTF2M	-0.551294	-0.645146	-0.389204	-0.12749	-0.168635	-0.433672	Down-regulated
Aradu.RW69W	-0.666089	-0.23689	-0.401091	-0.219898	-0.257174	-0.336416	Down-regulated
Aradu.RZZ3B	0.886373	0.956759	1.17447	0.998791	0.997951	0.573468	Up-regulated
Aradu.S0307	-0.074013	-1.15331	-0.453115	-0.203553	-0.247736	-0.138764	Down-regulated
Aradu.S056J	-0.533372	-1.10799	-0.871945	-0.0205825	-0.206362	-0.407479	Down-regulated
Aradu.S0JY2	0.357275	0.195826	0.184953	0.793151	0.342949	0.271201	Up-regulated
Aradu.S168N	-1.2603	-1.54901	-1.17779	-0.128604	-0.0585625	-0.679614	Down-regulated
Aradu.S1HAS	-0.793141	-0.638476	-0.679507	-0.0272935	-0.18769	-0.47313	Down-regulated
Aradu.S1UZ6	0.197869	0.844448	0.352574	0.105032	1.14058	0.926101	Up-regulated
Aradu.S2KMX	-0.437799	-0.724817	-0.377734	-0.0206569	-0.172243	-0.422014	Down-regulated
Aradu.S2WWI	-0.522152	-1.04327	-0.65012	-0.498549	-0.0769197	-0.213091	Down-regulated
Aradu.S3GXY	-0.643628	-1.76697	-0.532706	-0.436255	-0.263955	-0.460769	Down-regulated
Aradu.S3MT3	-0.781142	-0.80849	-0.844475	-0.165934	-0.0682926	-0.242756	Down-regulated
Aradu.S4UH1	0.217023	0.151778	0.201789	0.103418	0.262491	0.824125	Up-regulated
Aradu.S55BQ	-0.847047	-1.07785	-0.514487	-0.195963	-0.313056	-0.6017	Down-regulated
Aradu.S56JH	-0.112377	-0.0960161	-0.0341046	-0.745696	-0.338758	-0.491445	Down-regulated
Aradu.S5K3Z	0.411748	0.829458	0.126777	0.397876	0.147854	0.292622	Up-regulated
Aradu.S6F46	-0.826987	-0.918744	-0.813388	-0.395699	-0.558349	-0.28728	Down-regulated
Aradu.S6IK1	-0.596593	-0.531188	-0.441342	-0.13389	-0.0452876	-0.230912	Down-regulated
Aradu.S7D0B	-2.13514	-2.38182	-0.804767	-0.854694	-0.0525351	-0.208271	Down-regulated
Aradu.S7KAF	-0.754592	-0.970466	-0.794872	-0.533989	-0.2935	-0.404646	Down-regulated
Aradu.SDH49	-1.13592	-1.22673	-0.37148	-0.0177006	-0.286001	-0.530865	Down-regulated
Aradu.SEI0N	-0.903509	-1.41686	-0.550067	-0.0680925	-0.458003	-0.573004	Down-regulated
Aradu.SI5DF	1.56133	1.86068	2.60478	0.540396	1.17097	1.50016	Up-regulated
Aradu.SK01T	-2.21163	-0.352045	-0.695259	-0.332838	-0.0188075	-0.368481	Down-regulated
Aradu.SK1BS	-0.52336	-0.602659	-0.104512	-0.333419	-0.311477	-0.680877	Down-regulated
Aradu.SK8K0	1.59173	2.13451	1.80812	0.245665	0.466104	0.615669	Up-regulated
Aradu.SLR60	-0.241084	-0.093979	-0.0724394	-0.850755	-0.76903	-0.842259	Down-regulated
Aradu.SM24D	0.815837	1.17076	0.00149036	0.760321	0.468004	0.21905	Up-regulated
Aradu.SP6L7	-1.28483	-1.16802	-0.48479	-0.0977451	-0.0139628	-0.0450629	Down-regulated
Aradu.SRM2L	-1.00078	-1.04334	-0.614635	-0.121267	-0.130476	-0.257674	Down-regulated
Aradu.SYE4G	0.45772	1.149	0.772939	0.217048	0.908916	1.25458	Up-regulated
Aradu.SYU88	-1.24567	-0.66999	-1.37145	-1.8293	-4.06706	-1.5937	Down-regulated
Aradu.SYY8Y	-0.462183	-1.02408	-0.0217038	-0.477848	-0.335856	-0.455982	Down-regulated
Aradu.T02A4	-0.542409	-0.638929	-0.544646	-0.329248	-0.206977	-0.275566	Down-regulated
Aradu.T0FB5	1.48647	1.90011	0.795579	0.549267	1.30726	1.26711	Up-regulated
Aradu.T0GAI	-0.427968	-0.711592	-0.360977	-0.156782	-0.400465	-0.372364	Down-regulated
Aradu.T0KE9	-1.58145	-1.57221	-0.314679	-0.0179421	-0.485068	-0.644042	Down-regulated
Aradu.T0YTZ	-1.49632	-0.653944	-1.07365	-0.102205	-0.047111	-0.00280479	Down-regulated
Aradu.T143I	-0.501495	-0.187171	-0.459572	-0.773543	-0.355304	-0.0310595	Down-regulated
Aradu.T1J1B	0.249491	0.44427	0.221364	0.0025587	0.218824	0.481174	Up-regulated
Aradu.T1K5W	-0.0661257	-0.366992	-0.350573	-0.332276	-0.571711	-0.280329	Down-regulated
Aradu.T28MJ	-0.350502	-0.788372	-0.0705075	-0.367986	-0.618084	-0.157861	Down-regulated
Aradu.T35UC	-0.367332	-0.648423	-0.495087	-0.0779374	-0.0749854	-0.241544	Down-regulated
Aradu.T4WFS	-1.03752	-1.86612	-0.760899	-0.43337	-0.458506	-0.718188	Down-regulated
Aradu.T5NFD	0.438515	0.332122	0.194101	0.570771	0.427825	0.218372	Up-regulated
Aradu.T6HPR	-0.337104	-0.536549	-0.230817	-0.291866	-0.34712	-0.324176	Down-regulated
Aradu.T82KB	-0.615095	-0.787319	-0.0590061	-0.295206	-0.268606	-0.111235	Down-regulated
Aradu.T8RKE	-0.085833	-0.255285	-0.136313	-0.555842	-0.560863	-0.52063	Down-regulated
Aradu.T9CQ4	0.313445	0.70674	0.258767	0.15831	0.504994	0.549688	Up-regulated
Aradu.T9PJ2	0.282223	0.262047	0.134316	0.204801	0.660796	0.438913	Up-regulated
Aradu.T9WVT	-1.55639	-0.650562	-0.19219	-1.49902	-1.26155	-1.06591	Down-regulated
Aradu.TBQ82	-0.203519	-0.786624	-0.122597	-1.34747	-0.199516	-0.234335	Down-regulated
Aradu.TBW5M	-1.77367	-1.01848	-0.808547	-0.167294	-0.137492	-0.213085	Down-regulated
Aradu.TDU0W	0.205841	0.24165	0.271753	0.557112	0.490228	0.358806	Up-regulated
Aradu.TE4V4	-0.573567	-0.940548	-0.852299	-0.360649	-0.338369	-0.439502	Down-regulated
Aradu.TG6FF	0.886737	1.07743	0.930829	0.0754508	0.271809	0.524246	Up-regulated
Aradu.TJU5D	-0.221213	-0.301332	-0.206176	-0.494051	-0.447887	-0.100532	Down-regulated
Aradu.TKG8T	0.794724	0.443307	0.824067	1.59237	1.02085	0.104339	Up-regulated
Aradu.TQU1R	-0.426811	-1.25071	-0.48518	-0.135705	-0.229721	-0.502269	Down-regulated
Aradu.TS004	-0.489025	-0.328141	-0.101274	-1.25971	-0.703363	-0.0931649	Down-regulated
Aradu.TS0CJ	0.872837	0.754504	0.631985	0.150021	0.325161	0.673744	Up-regulated
Aradu.TS2WW	-0.33187	-0.607973	-0.0770283	-0.598605	-0.310057	-0.591771	Down-regulated
Aradu.TSJ2P	-0.743979	-0.685356	-0.79068	-0.392758	-0.123187	-0.0971265	Down-regulated
Aradu.TTL6H	-1.52396	-2.00152	-1.77699	-0.442945	-0.156289	-0.448692	Down-regulated
Aradu.TU51C	-0.396261	-1.33546	-0.36605	-0.207295	-0.298912	-0.415848	Down-regulated
Aradu.TU79H	0.48511	0.461671	0.431043	0.0175159	0.258295	0.223016	Up-regulated
Aradu.TY0GZ	-1.17996	-1.215	-0.170104	-0.305473	-1.5672	-2.76895	Down-regulated
Aradu.U1Q22	-0.186569	-1.03132	-0.284903	-0.154193	-0.126203	-0.481301	Down-regulated
Aradu.U1QC2	1.12692	1.1245	1.24454	0.330581	0.805547	0.396128	Up-regulated
Aradu.U33B1	-0.692744	-0.856159	-0.453708	-0.103293	-0.058916	-0.181959	Down-regulated
Aradu.U41C8	-0.486714	-0.119667	-0.092792	-0.781154	-1.07043	-0.377351	Down-regulated
Aradu.U481X	0.271294	0.414023	0.19687	0.358701	0.330286	0.220029	Up-regulated
Aradu.U4K5D	-1.29356	-0.615817	-0.0669918	-0.0471963	-0.480379	-1.32158	Down-regulated
Aradu.U4RIV	-0.75533	-1.0069	-0.484993	-0.353487	-0.489001	-0.944875	Down-regulated
Aradu.U51AH	0.230459	0.401248	0.0835506	0.180071	0.692749	0.539442	Up-regulated
Aradu.U53UJ	-0.770324	-0.280363	-0.00242353	-0.0808825	-1.00683	-0.229282	Down-regulated
Aradu.U57WW	-0.847764	-1.26473	-0.716349	-1.44381	-1.40487	-0.328631	Down-regulated
Aradu.U5DG8	-0.434649	-0.513099	-0.20661	-0.37293	-0.275112	-0.392222	Down-regulated
Aradu.U5F9L	-0.462699	-1.18275	-0.172208	-0.33983	-0.287915	-0.287746	Down-regulated
Aradu.U69NZ	-1.16009	-1.52858	-0.915643	-0.625682	-0.539986	-0.201325	Down-regulated
Aradu.U6AYI	-1.35277	-1.40491	-0.646464	-0.466384	-0.385648	-0.531377	Down-regulated
Aradu.U6F8I	0.133048	0.653001	0.643713	0.132074	1.14352	1.34672	Up-regulated
Aradu.U80Z7	0.359856	0.36871	0.26347	0.35633	0.565828	0.484301	Up-regulated
Aradu.U8VVP	0.255801	0.579662	0.563281	0.576533	0.333554	0.280312	Up-regulated
Aradu.U9DZ8	-0.605493	-0.877128	-0.492041	-0.249645	-0.233353	-0.264723	Down-regulated
Aradu.U9UPW	0.392251	0.860076	0.188622	0.355741	0.728757	0.178427	Up-regulated
Aradu.UD1IS	-0.235937	-0.777695	-0.140296	-0.0780575	-0.226157	-0.384063	Down-regulated
Aradu.UEE29	0.52807	0.70539	0.692058	0.0797621	0.429823	0.0601763	Up-regulated
Aradu.UFI55	0.91156	1.0641	0.61717	0.116188	0.292182	0.203793	Up-regulated
Aradu.UH457	-0.553614	-0.761362	-0.137422	-0.282195	-0.30124	-0.468226	Down-regulated
Aradu.UHQ4E	0.161541	0.102434	0.114706	0.586444	0.368292	0.269001	Up-regulated
Aradu.UIA0J	-0.412743	-0.494164	-0.568069	-0.0285158	-0.312888	-0.750079	Down-regulated
Aradu.UIP3J	2.448	3.21079	1.81119	1.51617	2.41816	2.42445	Up-regulated
Aradu.UK4BE	-0.157082	-0.135832	-0.0719435	-0.587225	-0.473375	-0.333411	Down-regulated
Aradu.ULT0F	-0.817937	-1.25916	-0.769319	-0.521728	-0.185543	-0.428236	Down-regulated
Aradu.UM5VR	-1.05874	-1.13217	-0.636115	-0.035925	-0.154154	-0.662748	Down-regulated
Aradu.UM7P3	-0.441797	-0.58921	-0.313557	-0.483037	-0.07465	-0.134759	Down-regulated
Aradu.UMK1N	-2.68302	-2.44213	-0.471372	-0.967693	-0.607744	-1.1821	Down-regulated
Aradu.UP9E4	0.353571	0.524683	1.33718	0.808093	0.499887	0.339373	Up-regulated
Aradu.USK36	0.554539	0.824657	0.400651	0.143137	0.489881	0.457327	Up-regulated
Aradu.UYR4V	-0.463335	-1.76488	-0.418006	-0.444645	-0.670912	-0.534609	Down-regulated
Aradu.UZ754	1.3996	1.26476	0.850513	0.463786	0.74282	0.52334	Up-regulated
Aradu.V04CP	-0.912375	-0.92749	-0.754628	-0.26088	-0.25301	-0.585785	Down-regulated
Aradu.V0F31	-0.739257	-0.613871	-0.506126	-0.0844129	-0.226559	-0.252211	Down-regulated
Aradu.V0IFJ	-0.458097	-0.977669	-0.208353	-0.0877198	-0.0265712	-0.272229	Down-regulated
Aradu.V1S53	-5.77923	-3.1179	-1.41702	-1.30479	-1.23902	-1.9083	Down-regulated
Aradu.V220X	0.800972	0.540904	0.246139	0.230244	0.284335	0.8853	Up-regulated
Aradu.V26BD	0.547037	0.535828	0.266774	0.110814	0.408103	0.31638	Up-regulated
Aradu.V37F6	-0.530489	-0.623511	-0.619028	-0.0703493	-0.364669	-0.131878	Down-regulated
Aradu.V44AX	-0.652232	-0.595274	-0.97335	-0.0133396	-0.227916	-0.361233	Down-regulated
Aradu.V5FRM	0.99515	1.06637	0.449155	0.0227442	0.493317	0.21521	Up-regulated
Aradu.V5WI7	1.12731	1.57952	1.04348	0.055035	0.948881	0.910852	Up-regulated
Aradu.V6ALV	1.46655	2.23854	1.73995	0.056626	0.407022	0.507097	Up-regulated
Aradu.V6SDE	-0.249153	-1.28215	-0.22814	-0.0828638	-0.297514	-0.0967464	Down-regulated
Aradu.V71SK	0.225318	0.41318	0.172487	0.764271	0.575311	0.314461	Up-regulated
Aradu.V7M4B	0.563171	1.11049	1.10036	0.193938	0.259147	0.303033	Up-regulated
Aradu.V7N4W	-0.609893	-0.461999	-0.257507	-0.319093	-0.160514	-0.208472	Down-regulated
Aradu.V7TK8	-0.743712	-0.0949773	-1.60367	-0.0519661	-0.372779	-0.587397	Down-regulated
Aradu.V97ZD	0.968746	1.36065	0.910098	0.0842289	0.598475	0.485606	Up-regulated
Aradu.V9U81	-0.0916446	-0.318722	-0.0947439	-0.467649	-0.550304	-0.251263	Down-regulated
Aradu.VB0PQ	0.73207	0.436084	0.341153	0.242542	0.160839	0.204464	Up-regulated
Aradu.VB76D	0.182682	0.229218	0.0398487	0.16456	0.566949	0.599478	Up-regulated
Aradu.VDD1W	0.658299	1.67292	0.988849	0.00329854	0.431581	0.557943	Up-regulated
Aradu.VHN28	0.963572	0.488293	0.695136	0.364397	1.60509	2.03287	Up-regulated
Aradu.VHN7G	-0.226743	-0.356098	-0.0827745	-0.133419	-0.514228	-0.210559	Down-regulated
Aradu.VI57J	-0.313471	-0.283528	-0.172292	-0.539311	-0.770834	-0.394005	Down-regulated
Aradu.VI8Q8	0.626884	0.660207	0.466853	0.0826093	0.0918435	0.18548	Up-regulated
Aradu.VN4G1	0.374996	0.257581	0.309846	0.329645	0.360257	0.252281	Up-regulated
Aradu.VPD8U	0.142556	1.36022	0.363658	2.45927	3.5642	2.9035	Up-regulated
Aradu.VQ1N9	-0.465153	-0.354626	-0.444341	-0.59494	-0.291403	-0.0626775	Down-regulated
Aradu.VS60N	1.41647	1.55511	1.01971	0.165811	0.805834	0.960269	Up-regulated
Aradu.VV0JI	-0.811674	-1.4659	-0.330055	-0.325811	-0.267243	-0.809948	Down-regulated
Aradu.VW5I8	-2.48104	-6.13635	-6.19533	-1.85938	-4.09976	-0.228191	Down-regulated
Aradu.VXU17	-0.537011	-0.853518	-0.358689	-0.199632	-0.162785	-0.248353	Down-regulated
Aradu.VY0ZL	0.413758	0.35425	0.24153	0.305747	0.29366	0.305959	Up-regulated
Aradu.W0ZK0	-0.79089	-0.635983	-0.638998	-0.19335	-0.0477043	-0.171419	Down-regulated
Aradu.W3IEP	-0.292781	-1.04351	-0.0242453	-0.102194	-0.424984	-0.33025	Down-regulated
Aradu.W4282	-0.286143	-0.787619	-0.600639	-0.0448387	-0.0611169	-0.145951	Down-regulated
Aradu.W51GD	0.391113	0.714576	0.218974	0.818606	0.539345	0.758849	Up-regulated
Aradu.W52BS	1.76772	1.82494	0.403902	0.393803	0.840053	0.736199	Up-regulated
Aradu.W5E61	-0.364573	-0.383201	-0.189421	-0.271603	-0.596789	-0.340593	Down-regulated
Aradu.W67VC	-0.350702	-0.601021	-0.0712066	-0.176495	-0.66927	-0.563731	Down-regulated
Aradu.W6TAQ	-0.815966	-0.63161	-0.539783	-0.230585	-0.313525	-0.225376	Down-regulated
Aradu.W7IYV	0.0851486	0.344966	0.33115	0.494032	0.220101	0.408784	Up-regulated
Aradu.W81PL	0.388914	0.127303	0.0411138	0.405802	0.46084	0.215612	Up-regulated
Aradu.W82ZH	-0.580996	-0.627576	-0.712634	-0.505143	-0.316862	-0.357677	Down-regulated
Aradu.W9SMX	0.286179	0.688231	0.314671	0.264727	0.243657	0.438867	Up-regulated
Aradu.WD9Q5	-0.94727	-1.19733	-0.839834	-0.369913	-0.111826	-0.191948	Down-regulated
Aradu.WDC4U	-0.0669906	-0.308419	-0.0339516	-0.96459	-0.31666	-0.25472	Down-regulated
Aradu.WH5CT	-0.392963	-0.31844	-0.13055	-0.0298269	-0.542646	-0.199799	Down-regulated
Aradu.WIS3J	0.459471	1.44333	0.725734	0.0333972	1.01959	0.832114	Up-regulated
Aradu.WJA5G	-0.434027	-0.709229	-0.530212	-0.237908	-0.537242	-0.883224	Down-regulated
Aradu.WL3EU	-4.82382	-4.70268	-4.76269	-2.41445	-1.501	-2.1671	Down-regulated
Aradu.WMG0K	1.3604	1.47477	0.294263	0.135491	1.21771	2.45685	Up-regulated
Aradu.WN46D	0.341969	0.438213	0.177329	0.711351	0.0464187	0.664309	Up-regulated
Aradu.WR0QN	0.400139	0.439214	0.229853	0.298987	0.488277	0.415718	Up-regulated
Aradu.WTB39	0.912743	1.42824	0.928675	0.221133	0.158307	0.132502	Up-regulated
Aradu.WY08A	0.447738	1.36122	0.860501	0.36592	0.570686	0.477604	Up-regulated
Aradu.WZ6G2	0.387685	0.168552	0.219417	0.483113	0.330187	0.18359	Up-regulated
Aradu.WZ8W6	-0.844463	-0.463654	-0.370525	-0.345315	-0.00893084	-0.0576802	Down-regulated
Aradu.X06N9	-0.767597	-0.843019	-0.607631	-0.0353409	-0.295152	-0.681864	Down-regulated
Aradu.X0CJD	-0.592163	-1.01161	-0.510357	-0.266466	-0.0907597	-0.228378	Down-regulated
Aradu.X0EAG	-0.519914	-0.410358	-0.725877	-0.165468	-0.0868311	-0.10804	Down-regulated
Aradu.X114S	-0.09973	-0.156205	-0.211755	-0.513274	-0.398976	-0.874968	Down-regulated
Aradu.X18JC	0.220863	0.53745	0.166413	0.0935818	0.877054	0.670708	Up-regulated
Aradu.X1BIM	0.423553	0.620096	0.302871	0.200863	0.496173	0.288717	Up-regulated
Aradu.X1LBW	-0.0348482	-0.245592	-0.00482879	-0.56205	-0.433326	-0.0733337	Down-regulated
Aradu.X1PX9	0.651527	0.772476	0.501086	0.134676	0.285576	0.417235	Up-regulated
Aradu.X32YA	-0.580304	-0.333302	-0.267795	-0.717951	-0.566402	-0.265809	Down-regulated
Aradu.X3CG0	-2.2973	-2.19923	-2.24781	-1.48585	-0.313225	-0.621859	Down-regulated
Aradu.X4J41	0.551839	0.614951	0.173438	0.351683	0.22775	0.91897	Up-regulated
Aradu.X4N5C	-0.156084	-0.15227	-0.28798	-0.960847	-0.40076	-0.237751	Down-regulated
Aradu.X53R3	2.13375	2.11323	2.1496	0.148315	0.285616	0.531434	Up-regulated
Aradu.X5PRK	0.543407	0.453275	0.420194	0.238952	0.204496	0.208302	Up-regulated
Aradu.X6FLN	0.840372	1.01505	0.910487	0.0290256	0.0946399	0.253054	Up-regulated
Aradu.X74QT	-0.318127	-0.878653	-0.328956	-0.260552	-0.262045	-0.296612	Down-regulated
Aradu.X7PAC	0.461107	0.899091	0.503061	0.0373478	0.212234	0.457182	Up-regulated
Aradu.X7X7E	-0.393986	-0.128054	-0.226933	-0.84656	-0.847837	-0.0755825	Down-regulated
Aradu.X7Z8C	-0.751975	-0.565662	-0.615844	-0.246832	-0.254834	-0.14075	Down-regulated
Aradu.X8DP9	0.0674051	0.829237	0.303181	0.0491469	0.278738	0.275076	Up-regulated
Aradu.X8N4Z	-0.563253	-0.154072	-0.143573	-0.612783	-0.279002	-0.578053	Down-regulated
Aradu.X9KQ5	0.552439	0.71665	0.499789	0.0758756	0.282165	0.265956	Up-regulated
Aradu.X9QVK	-0.173915	-0.271412	-0.587879	-1.74065	-1.03178	-0.0864871	Down-regulated
Aradu.XA20N	0.448631	0.3342	0.362575	0.415989	0.254154	0.161228	Up-regulated
Aradu.XBM41	0.698964	0.851962	1.63539	0.0535807	0.806227	1.2227	Up-regulated
Aradu.XHR0E	-0.683111	-0.821912	-0.500257	-0.613905	-0.190436	-0.0771252	Down-regulated
Aradu.XJ3JE	-0.785519	-0.585212	-0.368569	-0.164715	-0.274368	-0.219261	Down-regulated
Aradu.XL48U	0.504956	0.517119	0.38502	0.020924	0.197838	0.214967	Up-regulated
Aradu.XQF49	-0.61767	-0.629085	-0.523931	-0.119263	-0.00978872	-0.165697	Down-regulated
Aradu.XR3EK	-0.923347	-0.617792	-0.549147	-0.42365	-0.0715298	-0.00046967	Down-regulated
Aradu.XRZ72	0.451768	0.415546	0.450307	0.549139	0.663221	0.0485181	Up-regulated
Aradu.XUN74	1.48824	0.965068	0.818002	0.0992653	0.609426	0.568988	Up-regulated
Aradu.XUP5X	-0.486558	-0.506546	-0.248021	-0.0044024	-0.325107	-0.430342	Down-regulated
Aradu.XV6T4	-0.981052	-0.84992	-0.540909	-0.709235	-0.394888	-0.46166	Down-regulated
Aradu.XXK8G	0.709032	0.543127	0.289416	4.34432	4.07086	3.2421	Up-regulated
Aradu.Y0R7I	-0.913776	-1.76128	-0.841795	-0.21439	-0.170968	-0.642734	Down-regulated
Aradu.Y18ZY	-1.40073	-1.01345	-1.3259	-0.606237	-0.692869	-0.578739	Down-regulated
Aradu.Y26CS	-0.450208	-0.549857	-0.395073	-1.34949	-1.1229	-0.766935	Down-regulated
Aradu.Y391G	-0.379557	-0.579297	-0.340852	-0.318736	-0.183341	-0.106071	Down-regulated
Aradu.Y4WXZ	-0.302259	-0.0862551	-0.0345865	-0.405856	-0.279259	-0.390334	Down-regulated
Aradu.Y60WH	0.417242	0.299834	0.176431	0.697755	0.254673	0.432283	Up-regulated
Aradu.Y7IQR	1.45315	0.941545	1.02687	0.584514	0.248319	0.650935	Up-regulated
Aradu.Y7TD6	-0.885787	-0.641246	-0.694769	-0.148684	-0.197602	-0.149192	Down-regulated
Aradu.YA6PI	-1.45057	-4.15839	-0.991547	-0.164688	-0.241675	-1.36265	Down-regulated
Aradu.YAN6P	0.431272	0.547652	0.364434	0.31749	0.136228	0.0902324	Up-regulated
Aradu.YB7BD	0.286282	0.208213	0.00810578	0.742205	0.743709	0.493553	Up-regulated
Aradu.YC6XN	-0.376058	-0.689652	-0.679285	-0.263359	-0.148444	-0.253362	Down-regulated
Aradu.YD5BQ	1.95956	1.95217	1.20337	0.752437	0.882642	1.05474	Up-regulated
Aradu.YE2F8	-0.468975	-0.270375	-0.290467	-0.569515	-0.64193	-0.333241	Down-regulated
Aradu.YEZ8F	0.370196	0.291744	0.124379	0.608935	0.284069	0.14946	Up-regulated
Aradu.YG5JS	0.400619	0.325596	0.258277	0.36224	0.301875	0.157284	Up-regulated
Aradu.YH8NY	-0.528659	-0.614897	-0.178372	-0.803552	-0.0840018	-0.334829	Down-regulated
Aradu.YHT13	-0.684151	-1.07335	-0.406727	-0.394885	-0.504595	-0.875448	Down-regulated
Aradu.YI8DE	-0.803041	-0.492136	-0.412459	-0.0746005	-0.43279	-0.241747	Down-regulated
Aradu.YN03N	-0.745551	-1.1395	-0.625492	-0.191067	-0.022065	-0.206761	Down-regulated
Aradu.YN681	-0.0289367	-0.628367	-0.151234	-0.602221	-0.269169	-0.545376	Down-regulated
Aradu.YQW7X	0.433246	0.438225	0.375783	0.485684	0.165558	0.17014	Up-regulated
Aradu.YRC2R	-1.01303	-1.43606	-1.05266	-0.207977	-0.359264	-0.934824	Down-regulated
Aradu.YX4XP	-0.903924	-1.22802	-1.02037	-0.130712	-0.458361	-0.315992	Down-regulated
Aradu.YYA59	0.736621	0.735713	0.631082	0.345505	0.511637	0.128951	Up-regulated
Aradu.YZ7HA	-0.90279	-1.82552	-1.42472	-0.349089	-0.075421	-1.37239	Down-regulated
Aradu.YZ9KD	-0.820624	-1.08519	-0.732561	-0.352356	-0.107232	-0.151304	Down-regulated
Aradu.Z0JID	-0.774535	-0.51587	-0.342211	-0.0570878	-0.241848	-0.218572	Down-regulated
Aradu.Z0PKA	-0.999096	-1.94138	-0.643737	-0.238275	-0.369586	-0.593025	Down-regulated
Aradu.Z156R	0.310722	1.78812	0.39057	0.10273	0.368784	0.449825	Up-regulated
Aradu.Z1BP5	-0.856486	-0.958881	-0.407289	-0.457582	-0.415202	-0.413814	Down-regulated
Aradu.Z1Y2A	-0.317027	-1.53005	-0.626892	-0.199322	-0.0438929	-0.401852	Down-regulated
Aradu.Z2GV1	-0.35423	-0.522303	-0.271398	-0.390837	-0.0302034	-0.402367	Down-regulated
Aradu.Z2UA0	0.587635	0.636308	0.392449	0.210676	0.278295	0.341632	Up-regulated
Aradu.Z2Y83	-1.06707	-1.72046	-0.749016	-0.269473	-0.0671452	-0.172012	Down-regulated
Aradu.Z31WB	0.476401	0.703099	0.292761	0.229149	0.449397	0.223404	Up-regulated
Aradu.Z4D1I	0.305108	0.874855	0.530091	0.398531	0.48594	0.424219	Up-regulated
Aradu.Z4RIW	-0.466331	-0.378982	-0.180515	-0.466422	-0.0922823	-0.457838	Down-regulated
Aradu.Z561G	-1.00958	-0.817896	-0.735559	-0.517443	-0.0272724	-0.117887	Down-regulated
Aradu.Z57MY	0.5203	0.57971	0.612632	2.79531	2.20256	2.08801	Up-regulated
Aradu.Z7MCS	-0.930129	-1.43541	-0.902996	-1.67078	-1.01888	-0.268428	Down-regulated
Aradu.Z7SY9	-7.13861	-4.47918	-2.0339	-0.985364	-0.208072	-0.185009	Down-regulated
Aradu.Z7W7G	0.0825591	0.947789	0.656632	0.0981802	0.496612	0.370532	Up-regulated
Aradu.Z839U	0.672277	0.830155	0.491111	0.10939	0.244266	0.276767	Up-regulated
Aradu.Z85BM	4.83686	5.82168	5.48976	2.28376	2.30453	4.17462	Up-regulated
Aradu.Z8G1Y	-0.51773	-0.503426	-0.212146	-0.342617	-0.0475698	-0.314351	Down-regulated
Aradu.Z8HLS	-0.77862	-0.645419	-0.452401	-0.0889786	-0.0186137	-0.161062	Down-regulated
Aradu.Z9ETS	-0.506472	-0.5391	-0.0885328	-0.250294	-0.33499	-0.164475	Down-regulated
Aradu.Z9UJE	0.797307	0.803945	0.663195	0.141509	0.282075	0.248801	Up-regulated
Aradu.ZAK9S	-0.0296908	-0.407503	-0.126685	-0.349212	-0.485622	-0.372673	Down-regulated
Aradu.ZAY9P	-0.52086	-0.62951	-0.571112	-0.0725746	-0.196149	-0.116794	Down-regulated
Aradu.ZBR4N	0.342819	0.449795	0.401297	0.0642301	0.412607	0.391774	Up-regulated
Aradu.ZD5DD	0.693892	0.351561	0.536459	0.118152	0.0692634	0.166416	Up-regulated
Aradu.ZF3XL	-0.504341	-1.78285	-0.146639	-0.00977264	-0.312073	-1.15427	Down-regulated
Aradu.ZG6LG	-0.178751	-0.349776	-0.150757	-0.657898	-0.165552	-0.313975	Down-regulated
Aradu.ZGG7G	0.814403	1.2851	0.574469	0.560803	0.287071	1.44679	Up-regulated
Aradu.ZH4X8	-0.894491	-1.33652	-0.663431	-0.574612	-0.851756	-1.15679	Down-regulated
Aradu.ZH6BL	0.356324	0.837399	0.250564	1.3298	1.43838	1.55321	Up-regulated
Aradu.ZM4BX	-3.41882	-0.585241	-2.41588	-0.324019	-0.633214	-0.866883	Down-regulated
Aradu.ZN9Y3	-0.596074	-1.47744	-0.481534	-0.0389682	-0.671218	-0.833992	Down-regulated
Aradu.ZP6JU	0.336658	0.179075	0.153623	0.212571	0.407997	0.3675	Up-regulated
Aradu.ZP7JG	-0.687023	-0.396796	-0.963024	-0.591235	-0.273492	-0.58118	Down-regulated
Aradu.ZQ4AK	-4.74446	-2.09364	-4.68063	-1.98678	-5.07211	-2.57992	Down-regulated
Aradu.ZQ62L	-0.231896	-0.569277	-0.210909	-0.575382	-0.10052	-0.635223	Down-regulated
Aradu.ZR3JQ	-0.747885	-0.610451	-0.347585	-0.246946	-0.25726	-0.829628	Down-regulated
Aradu.ZR4H7	-0.626545	-0.371152	-0.109402	-1.11788	-0.0828661	-0.602862	Down-regulated
Aradu.ZRQ5L	-1.35999	-1.32103	-0.929431	-0.399652	-0.470511	-0.301644	Down-regulated
Aradu.ZS3U8	0.974636	1.39263	1.20381	0.231146	0.224461	0.30689	Up-regulated
Aradu.ZXQ99	1.12621	1.12832	1.12315	0.0546988	0.699564	0.419015	Up-regulated
Aradu.ZY590	-0.237366	-0.263141	-0.0415915	-0.540279	-0.374759	-0.327288	Down-regulated
Aradu.ZY67R	-0.0948063	-0.0731582	-0.34805	-0.798282	-0.713239	-0.24198	Down-regulated
