# Supplementary material for: Defining the combined stress response in wild Arachis
Source: Sci Rep. 2021 May 27;11:11097. doi: 10.1038/s41598-021-90607-7 (PMC8160017; doi:10.1038/s41598-021-90607-7)
Supplement: Supplementary file 4 — Supplementary Table S4. [file 41598_2021_90607_MOESM4_ESM.xlsx]

## Sheet: Sheet1
Supplementary Table 4: crossDEGs of A. stenosperma and their expression values in Log2FC
Gene Model	Log2FC
Aradu.PY313	3.15032
Aradu.KA3Z7	3.27671
Aradu.4K13K	-3.9788
Aradu.HG68U	-5.61511
Aradu.1J59Z	2.70675
Aradu.MDC65	-4.30932
Aradu.N1G41	3.00967
Aradu.0VN2L	-4.17705
Aradu.8Y4VT	-4.39691
Aradu.DZ6IG	-3.25261
Aradu.NZM5S	-2.68163
Aradu.63K76	-3.34189
Aradu.PXA74	-2.17244
Aradu.GA66V	2.43762
Aradu.YA6PI	-2.5999
Aradu.H9U8I	2.34147
Aradu.55RTG	-4.48511
Aradu.7SA9A	-3.90423
Aradu.JRF6F	4.26658
Aradu.KXE48	2.25643
Aradu.P47M2	2.15845
Aradu.ZV9U0	2.06223
Aradu.KH5IZ	2.92809
Aradu.P8P9U	-2.00139
Aradu.1I74K	-4.88094
Aradu.VGZ0S	-3.74366
Aradu.H9WXZ	1.8571
Aradu.W71HY	-2.90261
Aradu.9ZP9L	2.90925
Aradu.JZT16	-2.24193
Aradu.R8075	-9.28097
Aradu.KNN0Y	2.45461
Aradu.Y6LUX	3.58072
Aradu.TFK2R	-2.14194
Aradu.FDB38	-2.11678
Aradu.02IKD	-1.71452
Aradu.MI3UP	2.14873
Aradu.CV82P	-2.12324
Aradu.HE28Y	2.60905
Aradu.AE16G	1.8914
Aradu.4196P	3.54642
Aradu.915DU	-1.71931
Aradu.AU4WK	3.20126
Aradu.K0L5G	-3.91168
Aradu.DZ58R	-2.49035
Aradu.D7HT5	3.61276
Aradu.74CLL	-3.14316
Aradu.1011L	-1.68947
Aradu.T554L	-2.04719
Aradu.Q3CZF	-4.13594
Aradu.90QAV	2.5477
Aradu.CYG6N	1.88759
Aradu.KHH68	-2.06566
Aradu.RDQ06	1.9485
Aradu.ZC5ID	2.1728
Aradu.TWP4N	-1.91767
Aradu.DG6US	-3.15101
Aradu.RER3E	2.99462
Aradu.D1ZWK	-2.25709
Aradu.VUT8N	-4.64751
Aradu.NB8XZ	1.84942
Aradu.M7FKM	1.83747
Aradu.XA0CI	-1.87893
Aradu.H6NF4	-2.07034
Aradu.L1U18	-1.58684
Aradu.5Y4HR	-2.72257
Aradu.6Y8G9	-2.50165
Aradu.483P6	1.66945
Aradu.CKU4P	1.79253
Aradu.65PX4	1.7216
Aradu.79V4L	-2.5403
Aradu.Y2F2B	-3.04138
Aradu.32LC7	-2.96976
Aradu.118NW	1.95648
Aradu.I66GQ	-1.98231
Aradu.65HV5	2.62883
Aradu.9L9XR	1.95469
Aradu.9IJ7G	-3.07935
Aradu.EZ8L5	1.86304
Aradu.8I3T0	-1.98996
Aradu.TSZ7Q	-2.17538
Aradu.N9RWR	-2.57306
Aradu.KQV51	1.81807
Aradu.PJ5IQ	2.45301
Aradu.V5JUH	-2.65207
Aradu.348PZ	1.93063
Aradu.81KD9	3.07669
Aradu.9Q15V	2.1335
Aradu.065GY	-1.6555
Aradu.CZ7XQ	2.10688
Aradu.K7TJG	-1.71373
Aradu.E1CUK	-2.63833
Aradu.E61FK	-2.55215
Aradu.Q9U7S	-2.06279
Aradu.ZTH93	1.5088
Aradu.0F9N8	-3.56459
Aradu.IC1L6	2.21429
Aradu.PBW5F	-2.37679
Aradu.12ETV	-2.53774
Aradu.78JKA	-1.80006
Aradu.F9L0R	-2.40969
Aradu.L5SI2	1.86689
Aradu.GLM5E	1.73514
Aradu.38TXW	1.90176
Aradu.YX91W	2.55336
Aradu.G3DHZ	-2.1038
Aradu.4M7RM	2.62574
Aradu.IZA6Y	1.4331
Aradu.U84DD	-4.0899
Aradu.MF9WN	-2.04634
Aradu.Z03WD	-1.46182
Aradu.08REY	-1.96352
Aradu.H96P1	1.7748
Aradu.TPI8X	-1.53685
Aradu.DM4CY	1.6535
Aradu.J5Q2W	-4.462
Aradu.TW31N	-2.60732
Aradu.DC8VA	-3.24949
Aradu.G8GIT	-2.21499
Aradu.RU1MG	-1.76499
Aradu.3RZ4S	1.8461
Aradu.N2G7A	-1.97818
Aradu.54E1H	1.67409
Aradu.UNY97	-2.50006
Aradu.KRA3S	1.66975
Aradu.ST5ZJ	-4.49366
Aradu.Q55UA	2.01078
Aradu.25DKA	1.44687
Aradu.0C27S	-2.74421
Aradu.42JCX	1.41626
Aradu.IQ160	-2.02467
Aradu.KMG0A	2.15327
Aradu.B6HXN	1.63128
Aradu.QD5DS	3.9901
Aradu.FJ7R7	-2.31425
Aradu.F5B4M	1.56346
Aradu.PS4CZ	-1.78867
Aradu.PY4IT	1.54854
Aradu.7ZK0R	1.38556
Aradu.X4HEP	-3.03096
Aradu.X1Y61	1.62235
Aradu.KH5IQ	2.37247
Aradu.XH7AQ	-1.86368
Aradu.6PF06	2.93678
Aradu.0JC72	-1.36552
Aradu.A7Z3C	-1.33815
Aradu.6K97H	-1.38638
Aradu.L2A8K	2.18207
Aradu.L1Q1S	1.6129
Aradu.8224Q	-1.98302
Aradu.RZL7M	1.47194
Aradu.VG4AF	-3.31775
Aradu.JME7I	-2.27059
Aradu.Q3X7M	-1.5008
Aradu.UT1SE	1.75455
Aradu.Q29FA	1.72687
Aradu.X4M49	-2.62599
Aradu.YFP2T	-1.86447
Aradu.U0QAT	1.62225
Aradu.3TT1Y	3.25958
Aradu.5N08M	-1.66421
Aradu.4K3JJ	2.26072
Aradu.GVF2D	2.14525
Aradu.637TZ	-2.16955
Aradu.01B4C	-1.76321
Aradu.JLQ21	-1.40858
Aradu.GKD3R	-1.38939
Aradu.XVQ80	1.43801
Aradu.62WGK	1.40006
Aradu.XHP2L	1.65067
Aradu.LCZ1F	-1.66669
Aradu.9V3GY	2.82147
Aradu.9Q8NZ	1.28414
Aradu.3LM76	-1.78077
Aradu.8ZG8V	-2.36911
Aradu.P2S76	1.64505
Aradu.XS7EJ	2.011
Aradu.82M2C	1.26318
Aradu.IS5GH	2.16396
Aradu.J5692	2.59709
Aradu.D7NJ0	-1.4245
Aradu.ZYM67	-1.32513
Aradu.4U5KX	-2.75976
Aradu.F9YJE	-3.11586
Aradu.GE19E	1.22589
Aradu.F7D9L	-1.74561
Aradu.69GC2	3.42944
Aradu.GI97Q	-3.39686
Aradu.4FW4N	1.67335
Aradu.61W2G	-4.40499
Aradu.F35IY	1.25179
Aradu.0YY6A	1.41891
Aradu.F2DT2	-3.73484
Aradu.8VI8X	-2.51087
Aradu.VS4QJ	1.44508
Aradu.QXN9V	-1.67552
Aradu.M3J3E	-1.3408
Aradu.D9A5M	-1.47384
Aradu.1J1DY	1.29698
Aradu.82IUF	-2.64486
Aradu.70ZJ1	1.42668
Aradu.JU8EK	-2.10609
Aradu.KI06N	1.33413
Aradu.TI3VR	1.67963
Aradu.NE0BE	2.32632
Aradu.CI09B	1.77204
Aradu.RM7GK	1.34297
Aradu.2P1NS	-1.97403
Aradu.R5E06	1.99526
Aradu.A8MFY	-1.74115
Aradu.18DC6	-1.80474
Aradu.CC1R3	-1.73992
Aradu.L924G	-4.12053
Aradu.IL8K4	-2.97804
Aradu.U9SCT	-2.06375
Aradu.GH8FF	-1.42919
Aradu.51F84	1.66214
Aradu.105C1	-1.56854
Aradu.Y328N	-2.4084
Aradu.HN90X	-1.7611
Aradu.KN9XB	-2.50425
Aradu.SJ9ZG	1.41714
Aradu.1IM7V	-1.57096
Aradu.XAX6Y	-2.12133
Aradu.668QS	1.68909
Aradu.ZE3IA	1.19437
Aradu.PHZ1R	1.49042
Aradu.VT3C0	-1.36555
Aradu.LH67G	1.2896
Aradu.H7KMA	-3.10825
Aradu.U9CZ6	1.28141
Aradu.1DV6R	1.82913
Aradu.QYM4C	1.1801
Aradu.80EN4	-1.4404
Aradu.3B2S6	1.31045
Aradu.TQG39	-2.46037
Aradu.8G4YR	-1.99614
Aradu.31UBA	1.42909
Aradu.JV5YL	-1.66194
Aradu.K2F98	-1.58639
Aradu.LAI2T	-2.41919
Aradu.WJ2RW	-4.80153
Aradu.P4F42	-1.83366
Aradu.469PA	-2.4899
Aradu.Y0VY0	-2.33337
Aradu.0G0TP	-1.39179
Aradu.B0REH	1.35344
Aradu.UFE0U	1.28307
Aradu.70512	1.70273
Aradu.5D88D	-3.10117
Aradu.6NT0X	-2.34548
Aradu.JL25Y	2.38338
Aradu.8PJ2J	1.52163
Aradu.M9QM1	1.23513
Aradu.C716W	-2.02042
Aradu.BF56P	-1.17271
Aradu.TIU03	-2.40551
Aradu.MEI7N	-1.48701
Aradu.I609F	-1.62069
Aradu.8Z9JB	-1.43761
Aradu.GS29Q	2.74157
Aradu.3K2DH	1.40741
Aradu.MBZ2M	-2.43715
Aradu.TVC1J	-1.69901
Aradu.ZR5CT	-2.67035
Aradu.13SBF	2.13784
Aradu.CFM3B	-1.30265
Aradu.R549P	-3.59347
Aradu.R3I62	-1.45006
Aradu.6P5EE	-6.08244
Aradu.RV9GW	-2.52051
Aradu.KUQ6V	-2.49743
Aradu.F2YD8	-3.39321
Aradu.FMD5G	1.24074
Aradu.ZHY64	-1.41852
Aradu.Q0NF8	-1.56717
Aradu.E3D1N	-1.52949
Aradu.4N10P	-1.76861
Aradu.BIE6D	1.38905
Aradu.XX5Y6	-1.8682
Aradu.GFS4B	2.74935
Aradu.KRX9K	2.90648
Aradu.X8UVW	1.86531
Aradu.ZV73M	-1.58648
Aradu.H56YA	2.16725
Aradu.78HGD	-2.86228
Aradu.4PJ68	-2.17608
Aradu.W6H6W	1.64998
Aradu.9YK5E	-1.54962
Aradu.G6PP5	2.23339
Aradu.37ERL	1.50406
Aradu.44KEY	1.4222
Aradu.D9DNB	-2.1497
Aradu.K1BYW	2.56145
Aradu.6425Z	1.53815
Aradu.Q566Q	-2.61834
Aradu.2Z821	-1.74092
Aradu.CK6H7	8.79016
Aradu.XBE20	-1.85994
Aradu.9B52Q	1.80383
Aradu.P7W5S	-2.55305
Aradu.X9GQ3	-2.95354
Aradu.9MD7A	-2.31586
Aradu.YA6WS	-2.02717
Aradu.AI6BS	-1.548
Aradu.M1ANR	1.16302
Aradu.1C9UI	3.14741
Aradu.H8WP2	1.26007
Aradu.SB9IZ	-1.15806
Aradu.L8VRB	-2.37911
Aradu.DZ6L2	1.33178
Aradu.67IGJ	1.6535
Aradu.15SFQ	-1.46016
Aradu.L1J51	-1.33971
Aradu.Z8VJZ	1.5693
Aradu.4W4JU	-1.87814
Aradu.VD77L	-1.32058
Aradu.PN4BX	1.36007
Aradu.XCE88	-2.11496
Aradu.NJH70	-2.13482
Aradu.862GA	1.39082
Aradu.H6JMG	2.31853
Aradu.PG2U7	1.34694
Aradu.83XV9	-1.96335
Aradu.B3WTX	-2.13501
Aradu.Z4X2N	2.1695
Aradu.N3SPH	-1.81973
Aradu.D6YSS	-2.63867
Aradu.Z5B3Q	1.77846
Aradu.T428I	-2.30066
Aradu.GJ0WT	-2.56206
Aradu.ILB9Z	1.28254
Aradu.GSV8K	-1.52125
Aradu.NV5LW	1.50064
Aradu.90PU5	-2.40671
Aradu.D7LWC	-1.97337
Aradu.A3AX6	9.97402
Aradu.X0U23	1.28869
Aradu.085I9	1.43719
Aradu.ANI5N	1.94639
Aradu.XQ3RE	1.39744
Aradu.D4Z5N	1.13552
Aradu.XYY87	-1.9945
Aradu.20FIR	1.25139
Aradu.PJ5MX	-1.12488
Aradu.SK1BS	1.12359
Aradu.V4M1G	1.43113
Aradu.6AZ0N	-2.9083
Aradu.Q5JK4	1.23443
Aradu.7PT52	1.08585
Aradu.ME4LN	-1.94155
Aradu.3K9KE	1.60783
Aradu.9F1L9	-1.92091
Aradu.CL8S6	-1.40926
Aradu.Z7QSK	-1.24716
Aradu.Z2EKX	1.69566
Aradu.P4W2F	-1.69867
Aradu.7N1F7	-1.39114
Aradu.YLV00	1.15398
Aradu.83253	1.28792
Aradu.1HX6J	-1.59298
Aradu.JF12J	-1.26658
Aradu.5Y6Q8	-1.67019
Aradu.M3ASF	-2.77186
Aradu.K65QI	-1.7964
Aradu.HQI6K	-1.23585
Aradu.R77WE	-1.61772
Aradu.VX1BY	1.38049
Aradu.9FE11	1.19563
Aradu.SH1N1	1.26255
Aradu.542S7	-1.4172
Aradu.GM5S2	1.14423
Aradu.ZN9Y3	-1.99196
Aradu.TI7E8	-1.97712
Aradu.RR770	1.72584
Aradu.3579H	-1.50205
Aradu.ZKL1Q	-2.73547
Aradu.2SC4B	-2.01393
Aradu.TK9TC	-2.04497
Aradu.50JXX	-2.10516
Aradu.9B6U7	-2.87957
Aradu.6QB22	-1.49911
Aradu.JL6EF	1.9879
Aradu.HM6PL	-1.06346
Aradu.W3KTW	-3.23802
Aradu.F8GU7	1.15031
Aradu.PJ0EM	-2.3737
Aradu.Y3BW3	2.1412
Aradu.X3LUW	1.45793
Aradu.AK182	-1.54106
Aradu.4I7WA	1.11555
Aradu.NS1GV	-1.5872
Aradu.QVD5S	-1.77451
Aradu.NR6Q9	2.17197
Aradu.VPC5P	-1.52419
Aradu.DK5WH	1.0971
Aradu.R2ERN	-1.26994
Aradu.S427W	1.16962
Aradu.Q9ST3	-1.30011
Aradu.GWN14	-1.58706
Aradu.7MF1E	1.14386
Aradu.48H3K	1.05224
Aradu.X8GPB	-1.56533
Aradu.PB1FR	-1.32137
Aradu.72V59	1.54025
Aradu.YP8K9	-2.90214
Aradu.Z9DZQ	2.25268
Aradu.5S0HA	-1.5475
Aradu.YE9B4	2.33699
Aradu.C6I2X	1.17923
Aradu.YD4HK	-3.66912
Aradu.61HSA	1.33856
Aradu.F2X7L	-1.12171
Aradu.VX30A	1.32366
Aradu.Z9Y3J	1.95064
Aradu.EA514	-1.79119
Aradu.398HV	1.49497
Aradu.3XQ1H	1.44236
Aradu.96IA2	-1.84223
Aradu.B8LPK	2.69392
Aradu.TGA11	-1.52362
Aradu.3CD7I	1.8344
Aradu.I9K2A	2.60052
Aradu.L18IX	-1.31512
Aradu.ZFX80	-1.58329
Aradu.4K8S8	-2.03915
Aradu.P8VXJ	1.20246
Aradu.23179	1.74934
Aradu.UI0XD	1.30876
Aradu.M1ZWV	-2.334
Aradu.P72UN	-1.90527
Aradu.K3XG1	-1.2198
Aradu.NVM7U	-1.72798
Aradu.PL2CZ	1.03536
Aradu.68X4H	3.6531
Aradu.1C5Z6	1.00779
Aradu.VJ0SY	-1.96957
Aradu.LUI60	2.13055
Aradu.NF928	-1.99931
Aradu.BI6TR	-1.13692
Aradu.KFY8V	-1.24993
Aradu.F0FER	1.06207
Aradu.G6YSY	-1.41466
Aradu.B4US9	-2.10641
Aradu.LDI07	1.01845
Aradu.K9N3P	-1.99674
Aradu.300HC	1.4329
Aradu.351AC	1.08204
Aradu.M96PR	-1.12763
Aradu.RB14Z	-1.6575
Aradu.R3Z7V	-1.30082
Aradu.EVY8Q	-2.97877
Aradu.GEV37	-2.29188
Aradu.1YE7N	1.85009
Aradu.VKC3S	-2.23825
Aradu.ZL5SD	-2.50827
Aradu.K5XM1	1.13709
Aradu.7N2H0	-1.50239
Aradu.CK902	1.69039
Aradu.V7U3M	-1.41856
Aradu.EG6L6	-2.59336
Aradu.TZ5MC	-3.20048
Aradu.SB00U	-1.05775
Aradu.6X9HK	-1.8493
Aradu.VZ8XR	1.09136
Aradu.5A0JT	-1.1524
Aradu.CG4F0	-2.19146
Aradu.UPY7V	-1.32381
Aradu.B6CAR	-1.20178
Aradu.LE9UW	1.5471
Aradu.RB3TY	3.12129
Aradu.D4KTP	1.1494
Aradu.FMN8N	1.06522
Aradu.W0P9E	1.04077
Aradu.8XK1K	-1.11209
Aradu.6NR0H	-2.1079
Aradu.S7CZ4	-1.57881
Aradu.46M2Y	-1.65312
Aradu.V4203	1.11721
Aradu.QQ0H9	1.7668
Aradu.QR8GU	-2.53266
Aradu.WMG0K	-2.72159
Aradu.KE1F9	1.13137
Aradu.4Y1KN	1.04577
Aradu.PJL9E	-2.54792
Aradu.3968V	-10.4682
Aradu.3064D	-10.4682
Aradu.8W59U	-3.1106
Aradu.C7350	1.59904
Aradu.TV3WI	1.28493
Aradu.G307L	1.19432
Aradu.0G8MU	1.12068
Aradu.T0MLJ	-1.71852
Aradu.E0LF3	-1.08157
Aradu.C2STD	-1.97664
Aradu.UX98P	-1.21341
Aradu.YAN97	1.30242
Aradu.8S2GD	-1.02755
Aradu.NUY55	1.10703
Aradu.WE9GU	1.09207
Aradu.5K56I	-1.54836
Aradu.54P9X	-1.45338
Aradu.4262U	2.60931
Aradu.JS6KM	1.56208
Aradu.97ZLB	1.29312
Aradu.PX3ED	-1.19245
Aradu.Z4ST8	-4.09088
Aradu.6FT5K	0.980974
Aradu.D580V	2.11675
Aradu.G9UE9	6.91903
Aradu.X6KLL	-1.93697
Aradu.GT6LC	-1.19093
Aradu.C5DEX	-2.23352
Aradu.JKB7A	1.10057
Aradu.47GW5	2.19346
Aradu.D8HQK	-1.48498
Aradu.UT05R	1.27204
Aradu.Q350M	-1.42548
Aradu.HR1QJ	1.02945
Aradu.Q4WIY	-1.01251
Aradu.SL3YH	-1.21777
Aradu.I5QWB	-1.96004
Aradu.A8HY7	-1.41915
Aradu.ZHA2L	-1.75453
Aradu.8GL4A	-2.10987
Aradu.SDR3Z	1.12767
Aradu.15BQ1	1.37241
Aradu.UJ6Z9	2.96846
Aradu.1Y87X	-2.58212
Aradu.QD8G9	1.46234
Aradu.Z1QPK	2.39655
Aradu.K4APN	1.87715
Aradu.KRY7W	1.19602
Aradu.EYV3C	-1.31681
Aradu.P4V1J	1.30655
Aradu.HFY72	1.22051
Aradu.A7T72	-1.50445
Aradu.67X2R	1.12877
Aradu.387PF	-1.70583
Aradu.Z6X71	1.07945
Aradu.8F3EB	-3.1387
Aradu.0X68Q	2.07857
Aradu.C18AL	-1.44347
Aradu.A8RLN	-4.20111
Aradu.L1VNA	1.04111
Aradu.939VA	1.56196
Aradu.9M8FI	-1.66582
Aradu.109YL	1.31295
Aradu.QR8QC	-1.53717
Aradu.TRR88	2.23413
Aradu.XQ2MB	-1.4286
Aradu.2Q7VA	1.24293
Aradu.A6XWH	1.32347
Aradu.VK6NM	-1.17697
Aradu.T1ZRM	-1.68424
Aradu.Q0ZWM	1.19775
Aradu.32X0N	-1.22989
Aradu.KF5BI	3.44859
Aradu.WH8HR	1.63451
Aradu.I1GRS	-1.16812
Aradu.MG0LA	-1.20885
Aradu.C2FSZ	-4.98794
Aradu.LJC3Y	1.10002
Aradu.NL8HQ	2.21417
Aradu.L5GC6	1.06096
Aradu.P98IW	-1.31988
Aradu.8764I	-1.31618
Aradu.EZJ0T	-1.2365
Aradu.U3TSP	-1.01423
Aradu.0VP21	-1.52299
Aradu.177E7	1.28436
Aradu.ZC0SW	-2.33707
Aradu.R16FP	-1.71771
Aradu.22647	1.07165
Aradu.EI4DF	-2.22543
Aradu.V66GG	-1.07766
Aradu.VFN3G	1.1838
Aradu.23I92	1.15738
Aradu.Y515Q	-2.62132
Aradu.PWT4W	-1.18076
Aradu.427SB	2.34839
Aradu.8E0AS	1.11816
Aradu.PU85I	-1.298
Aradu.35Z4P	1.01628
Aradu.UA2HU	-2.83094
Aradu.L0CHF	-2.5018
Aradu.0V01P	-1.22814
Aradu.INH96	-2.58253
Aradu.FBN6P	-1.79211
Aradu.8QL8W	-2.45
Aradu.7K065	-1.50238
Aradu.Y0R7I	-1.19154
Aradu.08MKE	-1.78656
Aradu.DXW6X	0.972958
Aradu.456GX	1.22183
Aradu.SU6L8	3.34286
Aradu.JLT7Z	1.02686
Aradu.D2NW0	-0.949508
Aradu.KH972	1.0144
Aradu.U79FN	-1.43402
Aradu.1H68Z	-1.51366
Aradu.BH653	1.27908
Aradu.GI0SK	1.83524
Aradu.8WP5Z	1.42859
Aradu.D2507	-1.18031
Aradu.EQ3HU	1.32476
Aradu.5N8I2	1.13479
Aradu.N7FJP	-1.12639
Aradu.CI3JS	1.31798
Aradu.D61LL	-1.1124
Aradu.3WC73	1.73491
Aradu.JFD4U	1.16079
Aradu.4X2FZ	-1.64058
Aradu.Z6HVH	1.21346
Aradu.FDA9D	0.962522
Aradu.KH7TI	1.4725
Aradu.T28MJ	-1.07253
Aradu.CJA18	1.21462
Aradu.DM7P1	1.13672
Aradu.G2GUD	-1.60001
Aradu.8Q6IV	-1.46863
Aradu.0060C	-2.59576
Aradu.4B6GH	2.09517
Aradu.J9V4P	-1.36786
Aradu.XU9GE	1.29568
Aradu.ATB14	1.01167
Aradu.2KP6G	-1.45443
Aradu.B3QR0	-2.95177
Aradu.VJ1BE	3.71026
Aradu.02CFW	1.46494
Aradu.69EQ4	0.915832
Aradu.37C4I	-2.0411
Aradu.92GTL	1.16411
Aradu.U97WX	3.0919
Aradu.2123V	-1.2322
Aradu.I03LR	1.16289
Aradu.L1HGF	0.968277
Aradu.X69MW	2.51932
Aradu.I9A5P	1.04334
Aradu.W21UW	2.4691
Aradu.T39L1	1.53986
Aradu.EN58B	-2.54088
Aradu.2QX0T	1.80922
Aradu.4YZ2K	1.84188
Aradu.V4NFM	0.988619
Aradu.QK7C4	1.36428
Aradu.PG3K0	1.12584
Aradu.V29VG	-3.07356
Aradu.I113R	1.26285
Aradu.E101D	-1.50386
Aradu.DL1I6	0.92679
Aradu.SSI0J	1.76334
Aradu.UZ2DQ	1.66164
Aradu.PTU5T	1.03455
Aradu.AM65N	-1.98059
Aradu.S6TIM	-1.43696
Aradu.VNB3V	1.18639
Aradu.Z6FY7	-1.38951
Aradu.8BK6A	-1.56536
Aradu.DK68U	-0.904943
Aradu.G0DW8	-1.14103
Aradu.P97BC	-1.15491
Aradu.S056J	-1.08266
Aradu.H0450	2.16307
Aradu.6R3YG	-1.64453
Aradu.RP5AZ	1.22916
Aradu.50RNX	1.26119
Aradu.VEE9W	-0.996101
Aradu.235VA	-1.34803
Aradu.36EYN	-1.18653
Aradu.2E1F0	-0.953233
Aradu.A23RS	0.966192
Aradu.W51GD	1.47684
Aradu.K39P9	-1.21222
Aradu.MN6GR	1.12332
Aradu.6PX5N	-2.97726
Aradu.70W8P	1.30851
Aradu.W2RXK	-1.13809
Aradu.V0SHG	1.31637
Aradu.46UHL	-1.42188
Aradu.GQN6H	1.29603
Aradu.85A6E	1.21194
Aradu.VE705	-2.09683
Aradu.XTT89	-1.09855
Aradu.E710C	-1.24251
Aradu.XAE1D	1.64732
Aradu.V2RP9	-1.08881
Aradu.S5K3Z	1.04113
Aradu.CCH3U	2.03333
Aradu.K41I0	1.73249
Aradu.8HI00	-2.18883
Aradu.T8C1S	3.85938
Aradu.UCD4A	1.22573
Aradu.27C7S	1.53313
Aradu.IIE2D	-1.20557
Aradu.9KZ2C	-1.42859
Aradu.7BB6U	1.30537
Aradu.2J2GA	0.902787
Aradu.P81TA	0.969925
Aradu.X9922	1.73246
Aradu.M11AR	0.952603
Aradu.L9MZU	1.21018
Aradu.QH3G4	1.72005
Aradu.T09Z3	-1.04259
Aradu.ET2TE	-1.08817
Aradu.TNF33	1.56214
Aradu.VC6I6	-2.5814
Aradu.F297C	-2.47734
Aradu.A7MKH	1.05128
Aradu.3E0D8	-1.11954
Aradu.DMI6F	-0.91976
Aradu.BUW4Z	-2.56844
Aradu.PG22I	-1.00907
Aradu.2X718	-1.12158
Aradu.VVR1U	-1.72327
Aradu.D1DYZ	1.23137
Aradu.L3UB6	-0.995309
Aradu.BB4M9	-6.61453
Aradu.6LV3M	-4.98085
Aradu.Z75EP	-1.1181
Aradu.NB73M	-1.98636
Aradu.YP4BX	-1.87481
Aradu.BDH44	-1.05815
Aradu.J5980	0.958945
Aradu.K11AV	2.02039
Aradu.BNR06	1.20084
Aradu.CH84G	-1.88692
Aradu.648DU	-2.28736
Aradu.7L2S4	-1.22189
Aradu.JTI8T	-3.62048
Aradu.5XU8S	-1.62214
Aradu.20JKI	1.44079
Aradu.22UP8	1.22198
Aradu.68LAM	0.945232
Aradu.D588D	1.64402
Aradu.6RF6E	-1.19255
Aradu.5C90P	1.1368
Aradu.MSL3N	-2.53077
Aradu.26FAI	-2.53276
Aradu.0TS71	-2.2465
Aradu.8CB01	-1.86113
Aradu.21XDZ	-1.29023
Aradu.94SUA	1.40466
Aradu.NI3N5	-1.27933
Aradu.FU605	-1.51871
Aradu.B4Z82	-1.74509
Aradu.24NBV	-1.36367
Aradu.ME00T	-1.55489
Aradu.G80S0	1.26366
Aradu.B99AB	1.64781
Aradu.PX4LZ	-2.71514
Aradu.EIQ4Z	1.47298
Aradu.NTQ7W	1.07068
Aradu.62PY8	0.899177
Aradu.Q8JL3	3.82044
Aradu.Z87JB	-0.943932
Aradu.Q0XNV	-2.1011
Aradu.A4LBS	-1.29624
Aradu.IS3BT	-1.843
Aradu.N0FTY	-4.07016
Aradu.R5JPX	-1.14587
Aradu.E2AL2	4.07092
Aradu.U974Q	-2.48643
Aradu.VP7YH	-0.986428
Aradu.S514R	-0.91968
Aradu.25DC4	-1.6885
Aradu.GZ6FH	1.06218
Aradu.42GMX	1.09339
Aradu.DZY1X	-2.5434
Aradu.HMD35	1.00277
Aradu.TP255	1.76084
Aradu.MRA83	1.03428
Aradu.1F737	-4.25243
Aradu.D9WZF	1.02046
Aradu.TC40J	-1.39129
Aradu.R0BEJ	-1.44747
Aradu.VX595	0.978509
Aradu.MVF8Z	1.30715
Aradu.ZR85T	-0.876483
Aradu.P5H21	1.45543
Aradu.G2TPD	-1.09163
Aradu.W0D1K	-2.67476
Aradu.671CI	-1.43558
Aradu.T1Q4B	-1.44462
Aradu.KR9ZZ	-1.02874
Aradu.CHD0U	-0.937176
Aradu.59EZH	1.05742
Aradu.2597P	-1.77313
Aradu.9D9RN	-1.0349
Aradu.DPF1F	-0.987108
Aradu.MTS9G	1.28429
Aradu.Q8MCV	1.22479
Aradu.M6THB	-1.38997
Aradu.S3B69	0.988029
Aradu.8LS3T	0.941222
Aradu.0B0KP	-1.42996
Aradu.32NUQ	-1.62658
Aradu.RSV1J	-1.08175
Aradu.8P9WR	-1.87128
Aradu.7673S	1.34051
Aradu.U3GVZ	1.29995
Aradu.59L0J	-1.2657
Aradu.GAW9B	1.074
Aradu.209EV	-1.31798
Aradu.Y3HMA	-1.03524
Aradu.FA8EI	-1.18751
Aradu.052CR	-1.58575
Aradu.N3N49	-0.930099
Aradu.H7S2P	1.36061
Aradu.6M56A	0.946907
Aradu.U1NA9	-1.87379
Aradu.5S6XB	-1.29751
Aradu.WDP9S	0.917727
Aradu.N1KEX	-1.38441
Aradu.Y82HI	-2.49756
Aradu.IV8SJ	-1.04813
Aradu.595ZT	1.5104
Aradu.J77I5	-1.19098
Aradu.4U54R	1.04258
Aradu.7H2NF	0.92494
Aradu.294CY	-2.66507
Aradu.R77UT	-1.01866
Aradu.RKH9D	-1.34293
Aradu.4S7KL	1.09045
Aradu.63EH0	-2.27876
Aradu.M1KTG	-0.882289
Aradu.BX0IC	-1.97801
Aradu.NSJ6C	2.52166
Aradu.SJ7I8	-1.63279
Aradu.USK36	1.55723
Aradu.6W1XZ	-0.849581
Aradu.HG75V	-1.27446
Aradu.4J4JX	-1.23525
Aradu.M0ZVI	1.68884
Aradu.H2FGH	-2.78683
Aradu.G8T76	-2.10256
Aradu.ZHP56	1.63709
Aradu.1R7R2	-1.57983
Aradu.DU4SG	1.07054
Aradu.K0SUT	-1.79134
Aradu.G29LA	-0.923031
Aradu.Q6DNK	-2.35366
Aradu.FVV4I	-1.29752
Aradu.W4W1A	-0.916937
Aradu.G6132	-1.27655
Aradu.V64MD	-2.75817
Aradu.V6G1P	-1.07056
Aradu.CGP4R	0.974251
Aradu.VTB62	1.23614
Aradu.YZC9C	1.38479
Aradu.G0FGB	-1.13296
Aradu.MM215	-1.61925
Aradu.2W9TG	1.60239
Aradu.EZW4U	5.06086
Aradu.FZ269	1.01356
Aradu.43BK3	-1.47773
Aradu.ER3NJ	0.970804
Aradu.TJ0NV	-1.6238
Aradu.LXV06	-0.963834
Aradu.CHL1Y	-2.38836
Aradu.BL5MT	0.909829
Aradu.FM0MF	1.22579
Aradu.Q97KS	-1.21526
Aradu.KFS00	-0.939152
Aradu.I5BGE	0.930133
Aradu.JS4GH	0.944455
Aradu.1G6CB	1.78526
Aradu.G0HGU	4.52006
Aradu.GN2JM	-1.57414
Aradu.4Q3MP	-1.04299
Aradu.T5RWU	-1.46443
Aradu.NG7W7	-1.37735
Aradu.P28BU	-1.12592
Aradu.N7TR4	1.52013
Aradu.LCH2B	1.40539
Aradu.53P8J	-0.990868
Aradu.1AA3G	-1.59596
Aradu.R9TKV	-0.998604
Aradu.V2BW0	-1.46177
Aradu.MA4ZB	-2.09922
Aradu.BRS7X	0.946996
Aradu.H9L9T	-0.856375
Aradu.1M0CF	-3.91387
Aradu.210JQ	-1.02832
Aradu.B049P	-2.07555
Aradu.US90Q	-1.62518
Aradu.NI992	-1.1278
Aradu.D94AQ	-1.59385
Aradu.N1D5Q	1.03498
Aradu.U0LUS	1.01918
Aradu.AK4LW	-2.16055
Aradu.D4V6C	-1.52536
Aradu.3LA4T	-1.2209
Aradu.2Y5KL	-1.1519
Aradu.WLZ4Q	-1.40277
Aradu.UF3KQ	6.36887
Aradu.AAH6J	-1.48584
Aradu.DQ0Q1	1.28708
Aradu.NMC6C	0.906383
Aradu.U5BRX	-0.999316
Aradu.J3J8L	2.05572
Aradu.3SN8N	0.929877
Aradu.LM1DV	-2.09207
Aradu.6IJ6N	-1.62262
Aradu.CT2LH	1.03658
Aradu.P2CHD	-1.77089
Aradu.XVU7P	0.983112
Aradu.THY46	-2.53661
Aradu.A8RS9	-3.03746
Aradu.P759U	-1.18364
Aradu.EE8H7	-3.45577
Aradu.S1SNW	1.11525
Aradu.CX437	-1.2811
Aradu.791RE	1.0843
Aradu.T00FF	-1.27028
Aradu.MRW76	-1.03957
Aradu.3C2YM	1.00214
Aradu.LK7ZD	4.53061
Aradu.AVH2T	-0.947809
Aradu.5RZ6C	1.16037
Aradu.AKU7Y	-1.95423
Aradu.ZS6PI	-1.01634
Aradu.K0XH2	-1.13273
Aradu.8X6ET	1.04337
Aradu.98BJD	-1.75977
Aradu.FY805	-1.09997
Aradu.C1NT8	-1.34595
Aradu.38DG2	0.987002
Aradu.40JMZ	-1.0878
Aradu.Y7YB2	-1.11758
Aradu.IJX4I	-0.959863
Aradu.D7NQU	-1.1121
Aradu.1ZB11	-1.85574
Aradu.49RUG	0.813599
Aradu.AC9ZE	2.04384
Aradu.R92J4	-1.11929
Aradu.ME340	-0.912359
Aradu.NTU88	-9.15858
Aradu.13D06	-4.789
Aradu.QPP4F	-3.00315
Aradu.8101U	-2.37934
Aradu.C0QT1	0.887394
Aradu.C8NLV	0.860654
Aradu.14CMN	-0.927415
Aradu.69JL5	-1.48987
Aradu.05F6Y	-1.45489
Aradu.T1K5W	-1.04222
Aradu.23R92	0.926752
Aradu.F2VIG	-1.01832
Aradu.X6KFI	-1.87091
Aradu.8E2ZD	1.17672
Aradu.KLU2C	-2.62986
Aradu.EC7VK	0.79302
Aradu.Y5G1G	1.11958
Aradu.BZH82	1.13625
Aradu.IAE5L	-1.63941
Aradu.K4CV5	-2.02018
Aradu.D1QW8	-1.55374
Aradu.E76CA	-1.01242
Aradu.W9SJN	5.10029
Aradu.22T86	-1.07215
Aradu.C22KV	0.828096
Aradu.1U88Q	-0.857686
Aradu.5807D	-3.51846
Aradu.SEJ3V	1.28161
Aradu.6E0QJ	0.921239
Aradu.A2QA1	1.17467
Aradu.HK2E0	-2.62685
Aradu.RFS1Z	-1.01038
Aradu.06HG0	1.14373
Aradu.X4EEU	0.997842
Aradu.0Z207	-2.50129
Aradu.88QB9	0.823083
Aradu.R6NM7	-1.0093
Aradu.I1CLH	1.56406
Aradu.DP2D5	-1.38069
Aradu.42P16	-1.64499
Aradu.FSX7T	-1.92005
Aradu.BEE8W	-1.0886
Aradu.BN5L8	-1.14768
Aradu.59UUJ	-1.26846
Aradu.EU3KX	1.63039
Aradu.1I23V	-0.842027
Aradu.FXB1F	-1.16441
Aradu.6UV16	1.2148
Aradu.DB854	-1.18121
Aradu.YHL7U	-2.17159
Aradu.U0LB0	-0.833091
Aradu.I118N	-2.22914
Aradu.KTY6M	-3.02833
Aradu.EU9QC	0.870345
Aradu.3GX0M	-2.56341
Aradu.HH99D	0.927897
Aradu.NA62L	-0.856567
Aradu.88B96	-1.17318
Aradu.D1MWR	1.24002
Aradu.S70AZ	-0.853953
Aradu.15LP0	-2.27988
Aradu.RD1G7	-1.07356
Aradu.W07KG	1.35568
Aradu.JN5HH	-1.29045
Aradu.Y6DMI	1.38935
Aradu.SW7ZD	-0.915754
Aradu.75FRQ	-1.01102
Aradu.9BM9J	1.35055
Aradu.PMG1D	0.879673
Aradu.U7W18	-1.3559
Aradu.ALM1L	-1.15796
Aradu.A97TU	-2.01085
Aradu.2LH1B	0.97802
Aradu.S16C5	-2.01286
Aradu.A0MU0	-1.4764
Aradu.RH99R	1.46119
Aradu.AYI97	1.1817
Aradu.MM4KN	1.27648
Aradu.H6KBB	-1.58466
Aradu.P2LEZ	2.60638
Aradu.DF39S	-1.26103
Aradu.9RQ53	0.888436
Aradu.2G1E1	0.912198
Aradu.8D5LI	-1.00616
Aradu.NPJ8K	-1.28282
Aradu.3JZ9I	-0.958157
Aradu.M1PU6	-2.22679
Aradu.K6WU9	-1.55286
Aradu.EC406	-0.78981
Aradu.S6SDG	-2.22663
Aradu.869WQ	-1.21639
Aradu.7Y1E8	0.953527
Aradu.3QM51	1.30918
Aradu.ZFB7W	-0.957656
Aradu.HV4HR	-1.18764
Aradu.88SWU	-1.3471
Aradu.TB6GC	-2.28986
Aradu.3B8NW	-2.19574
Aradu.S6F46	-1.29902
Aradu.72KEV	1.56873
Aradu.WD394	-0.989641
Aradu.JI8F7	-1.04653
Aradu.W9ZZ5	-2.25646
Aradu.7AN5E	-3.87816
Aradu.D0YGW	-1.71206
Aradu.L8SVN	1.09158
Aradu.C70ST	-2.45093
Aradu.JZ8MY	-1.15135
Aradu.GXA0E	-1.35082
Aradu.F6B83	-1.96058
Aradu.Q4KBE	-0.912373
Aradu.K0W4W	0.803753
Aradu.269AF	0.953951
Aradu.4QD6E	-0.766448
Aradu.4X1GI	-0.911009
Aradu.8J2JE	1.64764
Aradu.FE3TS	-1.9958
Aradu.QK6K1	1.24839
Aradu.U8PRD	1.11836
Aradu.1Z4K3	0.856482
Aradu.W2IGQ	1.2277
Aradu.L5NBY	1.08263
Aradu.11AT3	-3.16778
Aradu.G7BKV	-0.981806
Aradu.UAZ8Y	1.38904
Aradu.3X7SX	-2.03757
Aradu.9C9ZX	1.36558
Aradu.YIG8H	-0.796438
Aradu.KJH8E	-1.20806
Aradu.PX1SQ	-0.939001
Aradu.YJ394	-1.38385
Aradu.CD2E5	-0.924701
Aradu.9R9X3	0.983595
Aradu.EX20N	-1.21109
Aradu.4RJ0E	1.09864
Aradu.PU456	-3.98376
Aradu.4U7AL	1.19067
Aradu.58BQI	-1.84351
Aradu.Y7I9D	-1.11501
Aradu.VEI62	0.84763
Aradu.SQ8X7	4.35819
Aradu.WCG6I	-1.55735
Aradu.NYP4Z	1.02846
Aradu.M0G9T	1.62475
Aradu.AJ236	-1.18472
Aradu.DU6KM	-1.1546
Aradu.Z7MCS	-1.35486
Aradu.RW3HI	0.850555
Aradu.AI3MM	-1.16283
Aradu.WQI06	1.42455
Aradu.VM6LR	0.83277
Aradu.22650	-1.17802
Aradu.98NSS	0.898312
Aradu.6FR0W	-0.930037
Aradu.75JKD	1.33594
Aradu.9RK40	1.05637
Aradu.203ID	-2.00635
Aradu.G6ZA5	1.25313
Aradu.5I3G5	2.29914
Aradu.341VH	-1.59722
Aradu.K4GHU	1.14554
Aradu.WQP25	-1.70349
Aradu.E9CUA	-1.16185
Aradu.Z0T7N	0.808854
Aradu.G7JI6	1.09548
Aradu.JP0ZJ	0.844994
Aradu.NVN7I	-1.28346
Aradu.4FG99	-0.960078
Aradu.GNE7U	-1.58463
Aradu.VA62W	0.920874
Aradu.X8BV5	0.886484
Aradu.WRH3L	0.78141
Aradu.HP9JD	-1.71521
Aradu.T2X3V	0.814341
Aradu.T7YJG	1.17794
Aradu.VKB5P	-0.923301
Aradu.5V1DP	1.19902
Aradu.FBX83	-1.00202
Aradu.V3IQ0	-2.37979
Aradu.71KPG	0.782414
Aradu.4HH0P	-0.931864
Aradu.X03Q4	-1.31286
Aradu.QR9KY	-1.44318
Aradu.2J9A4	-0.759647
Aradu.074JV	0.848852
Aradu.0N518	-1.04773
Aradu.ZFP7H	-1.19296
Aradu.PD7X7	-1.95882
Aradu.KEG9Z	-2.53708
Aradu.B4D3A	-1.47304
Aradu.GE3P8	-0.885147
Aradu.Y017B	-0.964266
Aradu.X0122	-1.59946
Aradu.4V5VR	-0.799654
Aradu.31SEB	-2.34118
Aradu.LKT5N	-1.58937
Aradu.8PB60	0.80988
Aradu.EG5ES	-0.891836
Aradu.TE25W	-0.948728
Aradu.VYK8G	-1.01741
Aradu.30TWS	-0.94184
Aradu.H94W6	-3.85696
Aradu.GD6AN	-1.74811
Aradu.0Q24I	-1.07142
Aradu.LZ0RH	1.10966
Aradu.RT3AL	-0.839039
Aradu.JZT13	0.816245
Aradu.U1M5J	-2.46771
Aradu.2QN43	1.43562
Aradu.G7120	-1.81115
Aradu.3K6E1	-1.40154
Aradu.X3DNX	1.91606
Aradu.VXL61	-8.08475
Aradu.J15U6	-1.16739
Aradu.K2SIM	-4.57866
Aradu.901R7	-0.856471
Aradu.FHW89	1.15414
Aradu.Y8LHL	1.09586
Aradu.Y55WV	0.888211
Aradu.546FD	1.11436
Aradu.NRG58	-6.24731
Aradu.WK52B	-2.28108
Aradu.D3TMD	-0.783586
Aradu.3CJ36	-1.47481
Aradu.XRX70	-6.06295
Aradu.A4BH3	0.878302
Aradu.AP1SL	1.53942
Aradu.EEP0U	1.10256
Aradu.E0ZXZ	-2.14886
Aradu.H5IFQ	-1.63708
Aradu.EWN1E	-2.01112
Aradu.1S9TS	-1.1035
Aradu.Z49Y7	1.1996
Aradu.JB1F3	-0.845777
Aradu.AY2VL	-1.11258
Aradu.M7QN4	-1.07187
Aradu.SKU80	-1.20791
Aradu.U8XKU	-1.3465
Aradu.077AT	0.840685
Aradu.0UH5R	-1.27077
Aradu.MEV99	0.777689
Aradu.25UEB	-1.11167
Aradu.S5MKY	-6.07318
Aradu.V1MDS	-1.99714
Aradu.3300Y	1.09082
Aradu.EM3TI	0.797473
Aradu.31ZLJ	-1.61888
Aradu.D3M3F	-0.904106
Aradu.UZ501	-1.37677
Aradu.EYD2G	0.957128
Aradu.N5GDJ	-2.16751
Aradu.WC37M	0.939631
Aradu.AP7MY	-2.11177
Aradu.QU1VM	1.10085
Aradu.EZU9P	-1.76714
Aradu.M4YAD	-1.93091
Aradu.S13QQ	-1.48193
Aradu.4E6H2	-0.969309
Aradu.TH6UR	3.16904
Aradu.F46YV	-1.5147
Aradu.ZZ215	0.877141
Aradu.94BIF	-0.922394
Aradu.NFL6Z	2.10908
Aradu.Z85BM	-2.59367
Aradu.MMG1D	3.46403
Aradu.2DM5J	-1.64162
Aradu.493QN	-1.01769
Aradu.3PH8B	-1.71449
Aradu.22FIV	2.24953
Aradu.TX1LV	-0.813534
Aradu.CI6AA	1.25269
Aradu.W2C81	-1.28708
Aradu.1J3FJ	-1.36997
Aradu.HI0R0	-0.757956
Aradu.TNC7B	-1.4808
Aradu.0YR51	-1.22244
Aradu.ZPP4Z	0.797186
Aradu.C1S3R	-1.03874
Aradu.ASA64	-0.937997
Aradu.V9D7S	-0.869012
Aradu.S2HHA	-1.23134
Aradu.0SC6H	0.909529
Aradu.B0BG6	0.969796
Aradu.J1KX5	0.843894
Aradu.97V2G	-2.0089
Aradu.U2YMJ	3.67671
Aradu.A87UA	-0.973787
Aradu.E0JEI	-2.09743
Aradu.FS7LG	-2.13222
Aradu.VMJ3H	-6.50339
Aradu.DF8UA	0.922221
Aradu.DT3LR	-1.11521
Aradu.Y1B10	-0.926019
Aradu.G7446	-2.58898
Aradu.LBT1F	1.18077
Aradu.H102I	-1.25634
Aradu.0P3GB	-1.65283
Aradu.63LBE	-2.01691
Aradu.21285	0.836698
Aradu.H9N2F	-3.57897
Aradu.0QK6U	1.49089
Aradu.74N2Q	-0.835863
Aradu.X0KMT	-0.791954
Aradu.24LYY	-1.45775
Aradu.M4MQC	1.11668
Aradu.JKK2A	-0.978279
Aradu.N49M2	1.04462
Aradu.1D4P2	-1.85514
Aradu.V71C6	0.778077
Aradu.ZSF7K	-1.08705
Aradu.H9ULS	0.940128
Aradu.47ARL	-1.06353
Aradu.JU93B	-2.24144
Aradu.0H703	-0.877955
Aradu.FHH2L	-0.9612
Aradu.0U9TT	-7.44043
Aradu.5X8VR	-0.95467
Aradu.7M8TY	-5.8811
Aradu.J5EZU	-1.29855
Aradu.NBA8B	0.903775
Aradu.X971L	1.42765
Aradu.BJ6ZM	3.8045
Aradu.W0L41	0.979853
Aradu.BQ759	-1.18359
Aradu.K1UI2	-1.05015
Aradu.C8Z10	-2.06738
Aradu.SLW8Z	-1.70345
Aradu.JA3L7	-1.95196
Aradu.S2G0W	-0.919465
Aradu.BNJ62	-1.01804
Aradu.V2YDB	-1.53157
Aradu.Z3Z17	0.907761
Aradu.76V5M	1.33703
Aradu.E26HT	-1.84891
Aradu.9C8PR	-1.17889
Aradu.YH2KM	1.10656
Aradu.KUT09	-0.75757
Aradu.1F1FD	-1.15466
Aradu.R0EXH	2.6222
Aradu.NHR4E	-1.01091
Aradu.R4H3N	0.868555
Aradu.8T38A	-1.23109
Aradu.49UB9	-0.855828
Aradu.SP65L	-1.33141
Aradu.S0K8G	-1.27957
Aradu.VAN9Z	0.917209
Aradu.TQ146	0.798404
Aradu.58JJ3	-1.94887
Aradu.CYS3J	1.33203
Aradu.79EBV	-1.07431
Aradu.LI9R7	-0.736457
Aradu.8J4AH	-1.38587
Aradu.Z5YB0	-2.97461
Aradu.R9Y5X	-0.995471
Aradu.LXL1K	-1.27278
Aradu.XA7IS	1.10083
Aradu.E2TII	-0.997935
Aradu.0D9XJ	-6.16771
Aradu.G6IK8	-1.02265
Aradu.PJ6U1	-1.3322
Aradu.X3MYC	1.21072
Aradu.JBM4A	-1.07651
Aradu.L8GV9	0.788958
Aradu.WPG15	-0.905738
Aradu.D11TE	0.769524
Aradu.7X3HU	-2.28073
Aradu.PKD6Q	-1.44317
Aradu.E2IC0	-0.825062
Aradu.H3XI7	-1.24714
Aradu.93KPA	-3.83511
Aradu.QV0NG	-1.07203
Aradu.Z841H	-1.04561
Aradu.L9DM3	-1.09404
Aradu.AKR7M	1.38509
Aradu.ZQ977	-1.82751
Aradu.PRR6C	-0.913005
Aradu.FI4YI	-1.94353
Aradu.KG41H	-1.14868
Aradu.H9CAJ	-0.98496
Aradu.C73IQ	0.75586
Aradu.9YL2E	-2.53048
Aradu.3Q2DY	-0.819723
Aradu.D6544	-3.27016
Aradu.9RZ6U	-0.826963
Aradu.G6KEZ	1.13306
Aradu.65WG6	1.13749
Aradu.18V7U	0.898278
Aradu.VU792	-1.59695
Aradu.3F0JH	-1.80209
Aradu.PFW0R	-0.825489
Aradu.D5B5P	-0.836753
Aradu.DG9SV	-0.929073
Aradu.BUY04	-1.30436
Aradu.N1UIU	-1.03713
Aradu.UK7IL	-0.751627
Aradu.TBX7Z	0.857576
Aradu.MEC8Q	-0.984575
Aradu.E1NHL	-0.733208
Aradu.S6DQM	0.790491
Aradu.8I8L4	-0.912675
Aradu.E9ZZZ	-0.770204
Aradu.2H1GD	-1.05241
Aradu.YN1Y7	0.988323
Aradu.FX47V	0.77579
Aradu.98QDW	-0.878855
Aradu.AIC9K	-3.66336
Aradu.PCF48	1.23418
Aradu.AFA68	-1.07047
Aradu.NCC2Z	-0.783998
Aradu.6H4PP	-1.3304
Aradu.1YM83	-1.29795
Aradu.L9JI8	1.06183
Aradu.DAC4M	0.769186
Aradu.8CL43	0.992462
Aradu.B6367	-1.54328
Aradu.56ZRQ	-1.64994
Aradu.CT448	0.960823
Aradu.T0R6F	-2.2332
Aradu.41FVK	-0.933799
Aradu.Y7C9W	-3.9011
Aradu.R54DE	-2.93301
Aradu.TRJ3V	0.925707
Aradu.M2MY1	0.871525
Aradu.X6DVK	1.01822
Aradu.LG0Z0	2.64529
Aradu.412P9	1.29209
Aradu.S13AZ	-2.94608
Aradu.4PU4Z	-1.49537
Aradu.S429T	-1.98437
Aradu.ANP5R	1.13111
Aradu.ZRV6N	-0.968855
Aradu.4N3TL	-2.77926
Aradu.L65IQ	1.24322
Aradu.E4KVE	-3.39745
Aradu.22ZEB	-0.730371
Aradu.UID4B	-0.975804
Aradu.ZN7FN	0.776845
Aradu.KK6CI	-1.89141
Aradu.JL9XL	0.863445
Aradu.MT1JG	0.942074
Aradu.FK254	-1.78529
Aradu.W79GG	1.4483
Aradu.C881Z	1.46901
Aradu.X33LT	2.41312
Aradu.5U0XL	-1.53985
Aradu.78FH9	0.819886
Aradu.AXF3F	0.986152
Aradu.K26VM	-0.950098
Aradu.11DJA	-0.928891
Aradu.031BD	0.839911
Aradu.QZ6DW	-0.755479
Aradu.I5LRV	-0.999703
Aradu.F7ZR6	-1.70212
Aradu.BIU4F	0.706068
Aradu.GM1B4	1.15124
Aradu.D53YG	-1.27272
Aradu.KG444	-3.08478
Aradu.32A1K	1.05996
Aradu.RQG82	-1.70084
Aradu.GN9FN	-2.39383
Aradu.WC57V	0.86823
Aradu.BZ3QW	5.79955
Aradu.ZTB0Y	-1.80331
Aradu.YZ7HA	-0.969095
Aradu.0F1HP	-0.858316
Aradu.P6ZM2	-4.22714
Aradu.27Y2W	2.05416
Aradu.020AG	0.720077
Aradu.8C5P3	-0.697362
Aradu.M9GL4	0.735734
Aradu.D85KR	-1.60823
Aradu.TZD57	1.21249
Aradu.JTL52	0.851788
Aradu.R9SW4	2.11463
Aradu.K10TZ	0.777416
Aradu.F0IZ7	-0.917683
Aradu.1NA76	1.50848
Aradu.V4LAJ	0.772268
Aradu.M0Y12	0.761618
Aradu.S59W5	-0.847859
Aradu.U82NL	0.928187
Aradu.4D16J	1.00722
Aradu.NF3XX	-5.73913
Aradu.2I32N	-0.848743
Aradu.88EH5	1.14982
Aradu.5C0HU	-1.28036
Aradu.B2Z42	1.24947
Aradu.53A4D	-2.224
Aradu.0Z2ZN	1.02275
Aradu.Y31BQ	-0.770868
Aradu.BP51F	-1.85333
Aradu.NN536	1.02506
Aradu.U3F37	1.17627
Aradu.TVX63	-0.731246
Aradu.FM0YX	0.991324
Aradu.A02RY	1.31885
Aradu.888CN	-4.3501
Aradu.ULT0F	0.728096
Aradu.LE8RX	0.698815
Aradu.JPL2X	-1.09964
Aradu.D43UE	0.864043
Aradu.YI8DE	0.84719
Aradu.P3ZN2	0.960548
Aradu.5YR7S	-1.96681
Aradu.B5DNW	1.05135
Aradu.W9VCT	-1.23996
Aradu.T4VLF	0.684363
Aradu.BW33W	0.710133
Aradu.AXP1M	-3.09265
Aradu.E4RXF	1.55557
Aradu.UN7ZL	-1.92005
Aradu.RI35R	-1.23527
Aradu.FR1TP	0.727308
Aradu.N5F6J	-0.869395
Aradu.4M072	-0.765661
Aradu.XE6VM	-1.98194
Aradu.8AQ1Z	-1.30041
Aradu.VKW7H	-0.8689
Aradu.C6WWM	0.787907
Aradu.V17TH	0.754903
Aradu.J7CRS	0.96764
Aradu.AU74Y	-0.980636
Aradu.PF378	-3.291
Aradu.UB2GG	-2.82201
Aradu.3L8EK	1.08387
Aradu.AMI7N	0.722493
Aradu.H7DF4	0.86261
Aradu.ZR64Z	-2.52394
Aradu.0C0S7	-1.52093
Aradu.65TDS	-1.05383
Aradu.92MYK	-0.733115
Aradu.R6YAY	-1.87167
Aradu.I2US6	1.50782
Aradu.10KQJ	1.05512
Aradu.H4H2K	-1.13394
Aradu.6C6CA	2.47039
Aradu.ZGM5K	-5.99128
Aradu.8LT75	1.02978
Aradu.Q3KFX	-1.4077
Aradu.42UET	-1.07315
Aradu.D1CF5	1.71974
Aradu.EHL33	1.67889
Aradu.DA245	2.79854
Aradu.6Q29H	-1.96904
Aradu.NKE3U	-0.764161
Aradu.0H7N0	-0.868478
Aradu.MI1FX	-1.84066
Aradu.JPM40	-0.808833
Aradu.7P7K6	-2.48336
Aradu.62BQ5	-1.26223
Aradu.L2RSA	-1.06325
Aradu.E1KPT	1.06263
Aradu.8479S	0.829481
Aradu.G4DCM	0.832994
Aradu.2ZM68	1.06819
Aradu.S8SZ6	0.862898
Aradu.RP8T4	1.70173
Aradu.G09L8	-1.78891
Aradu.ML6KB	-1.04187
Aradu.9R08Q	0.875652
Aradu.H19LX	-1.66729
Aradu.KJ61Z	0.865775
Aradu.7065G	0.952293
Aradu.UL8XP	1.07965
Aradu.U5F9L	0.833856
Aradu.QQ4AL	-0.687525
Aradu.R6ZJ3	-3.05987
Aradu.R8B4M	-1.01666
Aradu.NS05P	0.730012
Aradu.XF4D7	-1.65174
Aradu.W5GQC	-0.755008
Aradu.QGW0K	-5.74066
Aradu.3K2CT	0.938247
Aradu.IZ0B7	0.889874
Aradu.UK6QI	0.697591
Aradu.UFS53	-1.47855
Aradu.YUM78	-1.71907
Aradu.IMH3N	0.916325
Aradu.A527W	-0.929592
Aradu.E721V	1.0455
Aradu.CJP01	-1.07497
Aradu.ITC2N	0.776842
Aradu.L2YMF	-0.751842
Aradu.XI70L	-1.26802
Aradu.847IN	-0.731529
Aradu.LVM3Z	-1.54132
Aradu.FXP12	0.826967
Aradu.L3RRG	-0.965538
Aradu.3U2DJ	1.14301
Aradu.GX867	1.30286
Aradu.0H2L9	0.712947
Aradu.4S8F5	0.911712
Aradu.339QG	-0.757057
Aradu.0D47M	0.74399
Aradu.43CK8	0.732212
Aradu.63RP0	-1.73822
Aradu.96S2E	1.01454
Aradu.G83K5	-0.773199
Aradu.4XP3R	1.09025
Aradu.RAJ4Z	-1.00932
Aradu.0GB26	0.95202
Aradu.R7N81	-0.876521
Aradu.L2A43	0.699864
Aradu.Q44R1	-0.843121
Aradu.ET296	-1.31019
Aradu.L46QG	0.98169
Aradu.CG6TY	0.837149
Aradu.N725Y	0.761654
Aradu.A9RVD	-0.804045
Aradu.P6ZPS	-0.80321
Aradu.LEE20	-1.24197
Aradu.B1ZZT	-1.6068
Aradu.I2ZW9	-0.975903
Aradu.K9FS5	0.723797
Aradu.1J279	-0.916297
Aradu.0MI01	-1.43514
Aradu.D3TRX	3.34318
Aradu.6SN81	-0.825938
Aradu.J623L	-0.684526
Aradu.54VLY	1.13518
Aradu.55ZBP	-0.904692
Aradu.NP782	-1.11399
Aradu.N7IXY	-1.66434
Aradu.RM7LR	0.734577
Aradu.SYE4G	-0.804801
Aradu.LS42S	0.712198
Aradu.P3K5R	3.00189
Aradu.QL1QR	-3.7331
Aradu.A834G	-0.998287
Aradu.8LY9S	-1.09819
Aradu.3Z910	0.887489
Aradu.DB16L	1.50292
Aradu.89NJH	-1.65164
Aradu.CT6CP	0.895969
Aradu.NL2WD	-2.20095
Aradu.3F84N	-1.04365
Aradu.I9JU3	-1.04817
Aradu.0GH1S	-1.47767
Aradu.N7F34	-0.894839
Aradu.81HAH	1.02018
Aradu.3U187	-0.686075
Aradu.01T8N	-3.57317
Aradu.S7TZT	-0.760565
Aradu.K8V1Y	1.43112
Aradu.XGN4F	1.07787
Aradu.E9P6L	0.784495
Aradu.J4INW	-0.761692
Aradu.H92LC	-0.703273
Aradu.HA41X	-0.688882
Aradu.9HV89	-0.82058
Aradu.P4HVI	1.6274
Aradu.G14M4	-1.37025
Aradu.TZS3T	1.35227
Aradu.33Q41	0.695821
Aradu.80RUZ	1.61928
Aradu.8IN6N	-0.836377
Aradu.Y8ALX	-1.86786
Aradu.HQ5WT	3.1846
Aradu.7C3YV	-1.49662
Aradu.MZ0IC	1.2955
Aradu.WH0G7	0.759274
Aradu.234X6	-0.945546
Aradu.X1XFA	-2.93168
Aradu.JCT7W	1.79389
Aradu.DHT3V	-0.701348
Aradu.4MI1I	0.727994
Aradu.X7290	2.65325
Aradu.PZ2UH	-0.842266
Aradu.NX57C	-0.84771
Aradu.10I3J	-1.07811
Aradu.VZ7S5	-0.87384
Aradu.8K8TN	-0.791428
Aradu.CH4M9	-1.29243
Aradu.QSH92	0.890371
Aradu.94Q3R	-0.970295
Aradu.J9JP2	0.811936
Aradu.M1BLH	5.63926
Aradu.3Y8LK	-0.719193
Aradu.C19BK	-1.14506
Aradu.XLR8N	-2.12467
Aradu.Y43LN	0.677412
Aradu.SR468	0.964135
Aradu.8IK9I	-1.12693
Aradu.V2WMY	-1.4431
Aradu.QP7DQ	1.19232
Aradu.A6XGF	1.15908
Aradu.IHM71	-0.938211
Aradu.W6T3N	-5.73013
Aradu.1Z3IL	-1.76234
Aradu.QC919	-2.49875
Aradu.F9JCM	-0.897766
Aradu.0IR2T	-1.17426
Aradu.VKT6C	0.796806
Aradu.4E5EC	-1.32027
Aradu.B7BPA	-0.98473
Aradu.I4P64	0.813033
Aradu.BT4WF	0.815407
Aradu.JE9HU	0.921819
Aradu.XUN74	1.35026
Aradu.BUG6E	0.717758
Aradu.T9CQ4	-0.766164
Aradu.X25CZ	0.836338
Aradu.UN253	-2.89726
Aradu.6F2AZ	-2.63579
Aradu.BLA0I	0.916172
Aradu.YCB13	-0.944869
Aradu.B8FPQ	0.669895
Aradu.K73MN	0.686795
Aradu.8L7DK	-0.691952
Aradu.Z2G9T	1.08176
Aradu.Q0U65	-1.5714
Aradu.K0UTK	0.701131
Aradu.1YP1S	1.71013
Aradu.R2M0E	-0.910141
Aradu.V3I9N	-0.674499
Aradu.JT48R	-0.742222
Aradu.8E2VW	-0.891062
Aradu.03ENG	1.73001
Aradu.M2I9A	-0.68639
Aradu.02CQ3	0.746181
Aradu.LM0V3	0.666569
Aradu.F99EG	-2.24033
Aradu.VL5TC	-0.751043
Aradu.JS1QQ	1.03205
Aradu.T3ZHN	-1.18126
Aradu.4WB8L	-1.18126
Aradu.84GP5	-1.2096
Aradu.HB18G	-0.772727
Aradu.60TXP	0.919313
Aradu.A0DL1	-1.25811
Aradu.QV5A3	-1.69476
Aradu.RJH1L	0.65532
Aradu.QXQ1E	-1.17937
Aradu.97XZI	-1.1324
Aradu.WSB0H	-1.6248
Aradu.64LXI	1.05827
Aradu.3C80G	-1.27999
Aradu.R7I2N	0.862095
Aradu.1T3UD	-0.91321
Aradu.Y5WI6	0.731146
Aradu.K2677	0.897503
Aradu.5VY47	0.830965
Aradu.K3NB7	0.939407
Aradu.P6639	-0.726202
Aradu.36WJI	0.664285
Aradu.ES7FL	-1.14029
Aradu.D7ILP	-1.41822
Aradu.M9J7Q	-0.819341
Aradu.9B02D	-1.2411
Aradu.W95CD	1.13798
Aradu.9I4XH	-1.03658
Aradu.ZFE21	3.3899
Aradu.HJV6B	2.00804
Aradu.3J46P	-0.630244
Aradu.BX1CC	-0.716111
Aradu.4Y8J9	-0.670458
Aradu.NDK56	-0.994213
Aradu.752ZV	1.78217
Aradu.YHK80	-0.633438
Aradu.I79F7	-0.820326
Aradu.U6V8H	1.79935
Aradu.HVH96	-0.976923
Aradu.ZN5ZV	0.639302
Aradu.24SCU	0.9903
Aradu.HRR2H	-3.16009
Aradu.0EZ1S	0.734499
Aradu.E4YIN	1.07899
Aradu.ZC7R3	-1.26247
Aradu.UV8L7	1.33909
Aradu.H1QS5	-1.20848
Aradu.R7CC6	-0.865806
Aradu.JT1JK	0.71222
Aradu.U1BKP	-0.778101
Aradu.X07AI	-1.22293
Aradu.B5Z5V	-2.02375
Aradu.RWI1K	-1.12965
Aradu.HW77V	-1.05665
Aradu.Z87YY	-1.63386
Aradu.RQW6K	-1.3634
Aradu.H4FH3	-0.9386
Aradu.0G778	-0.752592
Aradu.M3QT7	-0.758998
Aradu.7EJ1T	-0.838366
Aradu.5W98N	-2.13011
Aradu.LV51Z	-0.780943
Aradu.1C7BQ	0.7196
Aradu.NS7T4	0.811302
Aradu.4VT1C	-0.812362
Aradu.KD6QW	-0.81429
Aradu.V9CJA	0.864609
Aradu.J0FTC	2.32387
Aradu.TTC2S	1.19405
Aradu.E2KJV	-0.923552
Aradu.I3J28	0.750794
Aradu.G4NCZ	-1.17769
Aradu.K52XK	-1.9381
Aradu.NN4ME	-1.04945
Aradu.JM1A2	-1.52508
Aradu.J25NN	-1.5718
Aradu.R63R7	0.717261
Aradu.BK9AL	0.92016
Aradu.7U2L1	-0.917887
Aradu.MIZ18	-1.79952
Aradu.X9PNA	-2.22333
Aradu.IHS3C	-0.855125
Aradu.UL23E	0.72255
Aradu.P6VHG	-6.67671
Aradu.SJD3S	-0.88403
Aradu.20AVJ	0.861616
Aradu.3IZ11	-1.12256
Aradu.N7KBZ	0.77527
Aradu.XI98N	-0.848168
Aradu.R77ZC	0.673939
Aradu.L0FGB	-1.73123
Aradu.ND06J	-1.34695
Aradu.9G7GM	-0.908768
Aradu.J13DP	0.910678
Aradu.L67UJ	-2.51533
Aradu.734NR	-0.73078
Aradu.UFI55	-0.912703
Aradu.25598	1.03445
Aradu.VE12K	0.749694
Aradu.Z6BDD	-1.0646
Aradu.XD88P	-0.688303
Aradu.947SP	-0.756859
Aradu.U4S3Y	-0.673109
Aradu.WVC0W	-0.85759
Aradu.U66TG	-1.0019
Aradu.Q12IP	-1.34773
Aradu.1GS41	-0.748644
Aradu.3TM2J	-2.1267
Aradu.4M3VD	0.68698
Aradu.X1L7N	0.718696
Aradu.TQU1R	-1.01992
Aradu.H4CHN	0.627377
Aradu.4WY7W	-1.74141
Aradu.X48YR	-6.09924
Aradu.P9IKS	1.06666
Aradu.320AL	-1.22547
Aradu.J0IYS	-0.727457
Aradu.WX5KP	0.96858
Aradu.1HQ4L	-1.13235
Aradu.NT3N6	-0.867629
Aradu.Q2I1J	1.45032
Aradu.S7RWC	-0.704752
Aradu.K44IT	-0.673007
Aradu.6YC2Q	-1.71627
Aradu.EH8VM	-0.949162
Aradu.0R9W1	-0.885728
Aradu.2ZK8F	-0.717004
Aradu.A1KE0	-0.920458
Aradu.9TU4F	-1.93698
Aradu.182MN	-1.04048
Aradu.D0BEY	1.05577
Aradu.7I78D	-4.01599
Aradu.60IGT	-0.779185
Aradu.KY87Q	0.741699
Aradu.8P72X	-1.53184
Aradu.WB5VJ	-1.96075
Aradu.8IZ03	-0.787081
Aradu.AG70H	-0.89407
Aradu.W64DR	0.70888
Aradu.TJM09	0.625916
Aradu.V6R3Z	-0.716826
Aradu.G0Z55	-1.28786
Aradu.E1338	0.614511
Aradu.X23JQ	-0.89363
Aradu.QW806	0.621217
Aradu.S2TUQ	-0.698181
Aradu.M4QQ5	1.05668
Aradu.G3S98	0.664955
Aradu.1T1YL	-0.769858
Aradu.UTD2W	-0.755075
Aradu.U2CNG	-0.853688
Aradu.9LI58	0.64341
Aradu.9T4H8	1.69037
Aradu.FBG4E	-1.45359
Aradu.353FG	-1.30768
Aradu.FUM6Z	-1.28255
Aradu.BTE2B	-1.12661
Aradu.9H4ZK	-0.618668
Aradu.BXL7K	-1.27872
Aradu.S8BZ9	-0.659794
Aradu.KD75D	0.726842
Aradu.3HG4P	-5.49368
Aradu.43H0L	0.903799
Aradu.QJ19Z	2.09723
Aradu.L3GA1	0.637213
Aradu.003TN	-0.631966
Aradu.S3GXY	-0.833458
Aradu.SK8K0	2.55472
Aradu.9MQ2E	-1.2615
Aradu.G1LZN	-1.05096
Aradu.W0R38	-0.635852
Aradu.27SYD	-0.807498
Aradu.G8ILU	0.691192
Aradu.W0CBF	-1.00595
Aradu.SIK94	0.774965
Aradu.5K5P7	2.73117
Aradu.33VZ6	1.24492
Aradu.ES9F5	-1.19189
Aradu.ZI52D	1.2465
Aradu.CY324	-2.01915
Aradu.X18JC	1.12493
Aradu.3W0JX	-1.3671
Aradu.9N0ZQ	0.680135
Aradu.Q8YW5	-1.69519
Aradu.T1ZHN	2.00098
Aradu.V4VHC	0.623071
Aradu.H26ZU	0.638194
Aradu.EX30Z	0.696333
Aradu.X6DIS	5.81111
Aradu.ZC0QI	1.62207
Aradu.AB0CW	-1.2337
Aradu.GBG51	-0.815742
Aradu.V9EPJ	0.799252
Aradu.UU4C2	-0.754368
Aradu.ND8GF	1.27847
Aradu.FX2II	-0.738132
Aradu.HNS2U	-0.778608
Aradu.6JM4W	1.20564
Aradu.C7T3S	0.67002
Aradu.MBU55	0.654715
Aradu.3HF0R	0.886013
Aradu.WP14Z	-0.684718
Aradu.R71CC	0.760467
Aradu.LMA8E	0.771917
Aradu.ZS9MF	1.34452
Aradu.10YCG	-1.26592
Aradu.J7AFC	-1.20722
Aradu.10WEW	1.24848
Aradu.FH0S1	-0.936821
Aradu.S738B	0.692063
Aradu.7G9TQ	-1.44034
Aradu.5T2RZ	-1.09186
Aradu.H5GLI	0.659627
Aradu.EYN6M	-1.06054
Aradu.SLB54	-1.68859
Aradu.Y7YIQ	1.28065
Aradu.VL6PJ	1.28404
Aradu.ERR96	-2.04855
Aradu.6U9XZ	1.10297
Aradu.HDV9Z	-1.81047
Aradu.SD4RL	-1.18219
Aradu.HYG45	-0.983561
Aradu.E6KMV	-1.08623
Aradu.IU1HH	0.670077
Aradu.YXJ1Q	-1.14439
Aradu.0ZG9F	-0.599035
Aradu.ICY54	2.64646
Aradu.92926	-0.707027
Aradu.VAQ68	1.18084
Aradu.VB0PQ	0.816193
Aradu.UR751	-1.13521
Aradu.Z4D1I	-1.20019
Aradu.77XDI	0.66127
Aradu.18RKY	0.78281
Aradu.3ZR52	-0.828078
Aradu.TTB2F	0.854898
Aradu.6TJ0K	0.719018
Aradu.V6TSU	-0.977673
Aradu.WB9GS	-0.650523
Aradu.FD8VQ	0.665731
Aradu.8W768	0.616281
Aradu.YQ061	0.707161
Aradu.034KP	0.733718
Aradu.WR10B	-0.649839
Aradu.PS7HL	0.628613
Aradu.R3YL8	-0.872198
Aradu.FN1D7	1.08704
Aradu.6G7Z9	-5.56903
Aradu.6N24S	-1.003
Aradu.Y5NIC	2.16017
Aradu.VB1DL	-0.77996
Aradu.YC3RY	-0.738841
Aradu.EA3WK	-2.5208
Aradu.Z7SBG	-2.57737
Aradu.B4GBB	0.983112
Aradu.65GB6	0.639663
Aradu.AW9GY	2.45587
Aradu.6A07N	-0.76284
Aradu.W2QY5	0.773939
Aradu.GFE2N	-4.02997
Aradu.0FG6K	-1.5237
Aradu.A058G	-0.839296
Aradu.G0YXP	-0.75834
Aradu.NNP8F	0.903051
Aradu.G1LKL	-1.84729
Aradu.Z3MEQ	0.631941
Aradu.9L879	0.679736
Aradu.12CJQ	0.786137
Aradu.DGC2S	1.03625
Aradu.7M5UC	0.895342
Aradu.LQB48	1.00791
Aradu.S6N02	-0.637783
Aradu.CM87L	-0.695616
Aradu.BL1S9	-1.09379
Aradu.M9308	-0.750318
Aradu.N64BE	0.62384
Aradu.KAS7C	0.668481
Aradu.DX8GX	0.928362
Aradu.Q57RT	-0.931389
Aradu.B1NGL	-2.25957
Aradu.JI62L	-2.03739
Aradu.UQP2V	-3.34103
Aradu.H6IWN	0.681985
Aradu.Q92MC	-0.936987
Aradu.X1BIM	-0.760351
Aradu.PFK90	-1.13827
Aradu.L3N74	0.591562
Aradu.5Z56U	1.17526
Aradu.V81ZJ	-0.68512
Aradu.X10AK	1.00725
Aradu.VWF4F	-2.36454
Aradu.6K5XR	-1.752
Aradu.K4QDB	-0.939767
Aradu.W52BS	-2.02791
Aradu.T4QY1	-1.30253
Aradu.8Q7DY	1.02406
Aradu.0D5YN	-0.715787
Aradu.65PG4	1.25206
Aradu.T0K7A	-1.90395
Aradu.96ASX	-1.1548
Aradu.J0I4L	0.700122
Aradu.ILC9H	0.714395
Aradu.0I3GY	0.893313
Aradu.8D3SW	-0.72207
Aradu.PNC9X	0.875532
Aradu.JQ0J4	-0.594252
Aradu.2V0VG	-1.22098
Aradu.PV4QE	0.649491
Aradu.YDW81	-0.70261
Aradu.2VA30	-0.891106
Aradu.R6AD1	0.640991
Aradu.ZU011	-0.781317
Aradu.FFY3F	-0.824187
Aradu.XBR9P	0.66278
Aradu.16AT8	-1.40605
Aradu.5M2H3	1.71671
Aradu.PX6EV	-2.27011
Aradu.B1FJV	-1.50871
Aradu.2VJ1E	-0.977049
Aradu.305W9	-1.26871
Aradu.99LXR	0.704694
Aradu.539EP	-1.18698
Aradu.X7THJ	0.753326
Aradu.K52PG	-0.66665
Aradu.WAB2C	-1.57499
Aradu.AYC9R	0.774215
Aradu.MRJ6D	0.702563
Aradu.B6QUM	-1.86955
Aradu.5F6JJ	-0.755418
Aradu.HUW75	-0.7038
Aradu.07VYH	-1.02552
Aradu.AM8Z8	-0.97441
Aradu.A3K6K	-0.719505
Aradu.9E084	-1.30518
Aradu.5B3LS	-0.927431
Aradu.AVR14	-0.609899
Aradu.QH4HY	-0.798318
Aradu.7FN1T	-1.42648
[truncated: 1,347 more rows]
