# Supplementary material for: Defining the combined stress response in wild Arachis
Source: Sci Rep. 2021 May 27;11:11097. doi: 10.1038/s41598-021-90607-7 (PMC8160017; doi:10.1038/s41598-021-90607-7)
Supplement: Supplementary file 5 — Supplementary Table S6. [file 41598_2021_90607_MOESM5_ESM.xlsx]

## Sheet: Sheet1
Supplementary Table S6: Commonly regulated genes between core-metaDEGs and de facto combined stress libraries
Gene	Biotic	Abiotic	Cross	Description
Aradu.8Y4VT	0.364292	-5.18196	-4.39691	Aradu.8Y4VT;Name=aradu.Aradu.8Y4VT;Note=wound-induced-like protein%3B IPR009798 (Wound-induced protein%2C Wun1)
Aradu.PXA74	0.283637	-1.66133	-2.17244	Aradu.PXA74;Name=aradu.Aradu.PXA74;Note=receptor kinase 2%3B IPR002902 (Gnk2-homologous domain)%2C IPR011009 (Protein kinase-like domain)%2C IPR013320 (Concanavalin A-like lectin/glucanase%2C subgroup)%3B GO:0004672 (protein kinase activity)%2C GO:0005524 (ATP binding)%2C GO:0006468 (protein phosphorylation)
Aradu.YA6PI	0.314551	-2.26041	-2.5999	Aradu.YA6PI;Name=aradu.Aradu.YA6PI;Note=Regulator of chromosome condensation (RCC1) family protein%3B IPR009091 (Regulator of chromosome condensation 1/beta-lactamase-inhibitor protein II)
Aradu.H6NF4	-0.420132	-2.46304	-2.07034	Aradu.H6NF4;Name=aradu.Aradu.H6NF4;Note=aldo/keto reductase family oxidoreductase%3B IPR001395 (Aldo/keto reductase)%2C IPR023210 (NADP-dependent oxidoreductase domain)
Aradu.FJ7R7	-0.449781	-4.30712	-2.31425	Aradu.FJ7R7;Name=aradu.Aradu.FJ7R7;Note=carotenoid cleavage dioxygenase 1%3B IPR004294 (Carotenoid oxygenase)
Aradu.PS4CZ	0.523883	-2.75749	-1.78867	Aradu.PS4CZ;Name=aradu.Aradu.PS4CZ;Note=Protein kinase superfamily protein%3B IPR011009 (Protein kinase-like domain)%3B GO:0004672 (protein kinase activity)%2C GO:0004674 (protein serine/threonine kinase activity)%2C GO:0005524 (ATP binding)%2C GO:0006468 (protein phosphorylation)
Aradu.0JC72	-0.388452	-1.37801	-1.36552	Aradu.0JC72;Name=aradu.Aradu.0JC72;Note=MATE efflux family protein%3B IPR002528 (Multi antimicrobial extrusion protein)%3B GO:0006855 (drug transmembrane transport)%2C GO:0015238 (drug transmembrane transporter activity)%2C GO:0015297 (antiporter activity)%2C GO:0016020 (membrane)%2C GO:0055085 (transmembrane transport)
Aradu.LCZ1F	1.04458	-2.18566	-1.66669	Aradu.LCZ1F;Name=aradu.Aradu.LCZ1F;Note=type I inositol-1%2C4%2C5-trisphosphate 5-phosphatase%3B IPR005135 (Endonuclease/exonuclease/phosphatase)%3B GO:0046856 (phosphatidylinositol dephosphorylation)
Aradu.2P1NS	-0.36029	-2.06246	-1.97403	Aradu.2P1NS;Name=aradu.Aradu.2P1NS;Note=pathogenesis-like protein
Aradu.2Z821	-0.799278	-1.88934	-1.74092	Aradu.2Z821;Name=aradu.Aradu.2Z821;Note=cationic amino acid transporter 5%3B IPR002293 (Amino acid/polyamine transporter I)%3B GO:0003333 (amino acid transmembrane transport)%2C GO:0015171 (amino acid transmembrane transporter activity)%2C GO:0016020 (membrane)
Aradu.N3SPH	0.603199	-3.22502	-1.81973	Aradu.N3SPH;Name=aradu.Aradu.N3SPH;Note=acyl-CoA synthetase 5%3B IPR000873 (AMP-dependent synthetase/ligase)%2C IPR025110 (AMP-binding enzyme C-terminal domain)%3B GO:0003824 (catalytic activity)%2C GO:0008152 (metabolic process)
Aradu.GSV8K	-0.367211	-3.62039	-1.52125	Aradu.GSV8K;Name=aradu.Aradu.GSV8K;Note=unknown protein
Aradu.JF12J	0.618546	-3.95828	-1.26658	Aradu.JF12J;Name=aradu.Aradu.JF12J;Note=protein kinase family protein%3B IPR011009 (Protein kinase-like domain)%2C IPR013320 (Concanavalin A-like lectin/glucanase%2C subgroup)%2C IPR024788 (Malectin-like carbohydrate-binding domain)%2C IPR025875 (Leucine rich repeat 4)%3B GO:0004672 (protein kinase activity)%2C GO:0005524 (ATP binding)%2C GO:0006468 (protein phosphorylation)
Aradu.K65QI	-0.434818	-1.90081	-1.7964	Aradu.K65QI;Name=aradu.Aradu.K65QI;Note=beta glucosidase 13%3B IPR001360 (Glycoside hydrolase%2C family 1)%2C IPR017853 (Glycoside hydrolase%2C superfamily)%3B GO:0005975 (carbohydrate metabolic process)
Aradu.ZN9Y3	0.276237	-2.3273	-1.99196	Aradu.ZN9Y3;Name=aradu.Aradu.ZN9Y3;Note=ZIP zinc/iron transport family protein%3B IPR003689 (Zinc/iron permease)%3B GO:0005385 (zinc ion transmembrane transporter activity)%2C GO:0016020 (membrane)%2C GO:0016021 (integral component of membrane)%2C GO:0030001 (metal ion transport)%2C GO:0046873 (metal ion transmembrane transporter activity)%2C GO:0055085 (transmembrane transport)%2C GO:0071577 (zi…
Aradu.HM6PL	-0.495419	-1.68065	-1.06346	Aradu.HM6PL;Name=aradu.Aradu.HM6PL;Note=ABCC subfamily ATP-binding cassette protein n%3D4 Tax%3DVitis vinifera RepID%3DR9QT20_VITVI%3B IPR011527 (ABC transporter type 1%2C transmembrane domain)%2C IPR027417 (P-loop containing nucleoside triphosphate hydrolase)%3B GO:0000166 (nucleotide binding)%2C GO:0005524 (ATP binding)%2C GO:0006810 (transport)%2C GO:0016021 (integral component of membrane)%2C…
Aradu.MG0LA	-0.323451	-1.86647	-1.20885	Aradu.MG0LA;Name=aradu.Aradu.MG0LA;Note=ABC transporter family protein (ATP-binding component)%3B IPR011527 (ABC transporter type 1%2C transmembrane domain)%2C IPR027417 (P-loop containing nucleoside triphosphate hydrolase)%3B GO:0000166 (nucleotide binding)%2C GO:0005524 (ATP binding)%2C GO:0006810 (transport)%2C GO:0016021 (integral component of membrane)%2C GO:0016887 (ATPase activity)%2C GO:0…
Aradu.Y0R7I	-0.93632	-3.37798	-1.19154	Aradu.Y0R7I;Name=aradu.Aradu.Y0R7I;Note=Protein phosphatase 2C family protein%3B IPR001932 (Protein phosphatase 2C (PP2C)-like domain)%2C IPR015655 (Protein phosphatase 2C)%3B GO:0003824 (catalytic activity)
Aradu.2KP6G	-0.709057	-2.62626	-1.45443	Aradu.2KP6G;Name=aradu.Aradu.2KP6G;Note=nodulin MtN21 /EamA-like transporter family protein%3B IPR000620 (Drug/metabolite transporter)%3B GO:0016020 (membrane)
Aradu.92GTL	1.67873	1.27179	1.16411	Aradu.92GTL;Name=aradu.Aradu.92GTL;Note=aldo/keto reductase family oxidoreductase%3B IPR001395 (Aldo/keto reductase)%2C IPR023210 (NADP-dependent oxidoreductase domain)%3B GO:0016491 (oxidoreductase activity)%2C GO:0055114 (oxidation-reduction process)
Aradu.S056J	0.357559	-1.58107	-1.08266	Aradu.S056J;Name=aradu.Aradu.S056J;Note=zinc finger protein 4-like [Glycine max]
Aradu.2E1F0	0.428914	-1.93084	-0.953233	Aradu.2E1F0;Name=aradu.Aradu.2E1F0;Note=Protein phosphatase 2C family protein%3B IPR001932 (Protein phosphatase 2C (PP2C)-like domain)%2C IPR015655 (Protein phosphatase 2C)%3B GO:0003824 (catalytic activity)
Aradu.W51GD	0.994437	1.52378	1.47684	Aradu.W51GD;Name=aradu.Aradu.W51GD;Note=basic 7S globulin [Glycine max]%3B IPR001461 (Aspartic peptidase)%2C IPR021109 (Aspartic peptidase domain)%3B GO:0004190 (aspartic-type endopeptidase activity)%2C GO:0006508 (proteolysis)
Aradu.2X718	0.482357	-3.01896	-1.12158	Aradu.2X718;Name=aradu.Aradu.2X718;Note=aldo/keto reductase family oxidoreductase%3B IPR001395 (Aldo/keto reductase)%2C IPR023210 (NADP-dependent oxidoreductase domain)%3B GO:0016491 (oxidoreductase activity)%2C GO:0055114 (oxidation-reduction process)
Aradu.KR9ZZ	-0.841479	-0.789554	-1.02874	Aradu.KR9ZZ;Name=aradu.Aradu.KR9ZZ;Note=Protein kinase superfamily protein%3B IPR011009 (Protein kinase-like domain)%3B GO:0004672 (protein kinase activity)%2C GO:0005524 (ATP binding)%2C GO:0006468 (protein phosphorylation)
Aradu.M1KTG	-0.465482	-1.29897	-0.882289	Aradu.M1KTG;Name=aradu.Aradu.M1KTG;Note=Protein phosphatase 2C family protein%3B IPR001932 (Protein phosphatase 2C (PP2C)-like domain)%2C IPR015655 (Protein phosphatase 2C)%3B GO:0003824 (catalytic activity)
Aradu.USK36	-0.716065	1.5067	1.55723	Aradu.USK36;Name=aradu.Aradu.USK36;Note=GDSL-like Lipase/Acylhydrolase superfamily protein%3B IPR001087 (Lipase%2C GDSL)%3B GO:0006629 (lipid metabolic process)%2C GO:0016787 (hydrolase activity)
Aradu.FVV4I	-0.384591	-3.64665	-1.29752	Aradu.FVV4I;Name=aradu.Aradu.FVV4I;Note=receptor-like protein kinase 1%3B IPR011009 (Protein kinase-like domain)%2C IPR013320 (Concanavalin A-like lectin/glucanase%2C subgroup)%3B GO:0004672 (protein kinase activity)%2C GO:0005524 (ATP binding)%2C GO:0006468 (protein phosphorylation)
Aradu.43BK3	0.549934	-4.37087	-1.47773	Aradu.43BK3;Name=aradu.Aradu.43BK3;Note=nodulin MtN21 /EamA-like transporter family protein%3B IPR000620 (Drug/metabolite transporter)%3B GO:0016020 (membrane)
Aradu.LXV06	0.372042	-2.60215	-0.963834	Aradu.LXV06;Name=aradu.Aradu.LXV06;Note=transcription factor bHLH30-like [Glycine max]%3B IPR011598 (Myc-type%2C basic helix-loop-helix (bHLH) domain)%3B GO:0046983 (protein dimerization activity)
Aradu.FY805	-0.429414	-1.34094	-1.09997	Aradu.FY805;Name=aradu.Aradu.FY805;Note=ubiquitin-conjugating enzyme 23%3B IPR016135 (Ubiquitin-conjugating enzyme/RWD-like)%3B GO:0016881 (acid-amino acid ligase activity)
Aradu.ME340	-1.59668	-2.78775	-0.912359	Aradu.ME340;Name=aradu.Aradu.ME340;Note=Protein phosphatase 2C family protein%3B IPR001932 (Protein phosphatase 2C (PP2C)-like domain)%2C IPR015655 (Protein phosphatase 2C)%3B GO:0003824 (catalytic activity)
Aradu.S6F46	-0.329869	-3.28203	-1.29902	Aradu.S6F46;Name=aradu.Aradu.S6F46;Note=GDSL-like Lipase/Acylhydrolase superfamily protein%3B IPR001087 (Lipase%2C GDSL)%3B GO:0006629 (lipid metabolic process)%2C GO:0016787 (hydrolase activity)
Aradu.D0YGW	-0.915901	-3.94027	-1.71206	Aradu.D0YGW;Name=aradu.Aradu.D0YGW;Note=uncharacterized protein At5g65660-like [Glycine max]
Aradu.KJH8E	1.04108	-4.03848	-1.20806	Aradu.KJH8E;Name=aradu.Aradu.KJH8E;Note=Cytochrome P450 superfamily protein%3B IPR001128 (Cytochrome P450)%3B GO:0005506 (iron ion binding)%2C GO:0020037 (heme binding)%2C GO:0055114 (oxidation-reduction process)
Aradu.NYP4Z	-0.501269	0.966976	1.02846	Aradu.NYP4Z;Name=aradu.Aradu.NYP4Z;Note=RING finger and CHY zinc finger protein%3B IPR004039 (Rubredoxin-type fold)%2C IPR008913 (Zinc finger%2C CHY-type)%2C IPR013083 (Zinc finger%2C RING/FYVE/PHD-type)%3B GO:0005515 (protein binding)%2C GO:0008270 (zinc ion binding)
Aradu.EG5ES	-0.52137	-0.707218	-0.891836	Aradu.EG5ES;Name=aradu.Aradu.EG5ES;Note=Protein kinase superfamily protein%3B IPR001611 (Leucine-rich repeat)%2C IPR011009 (Protein kinase-like domain)%2C IPR013320 (Concanavalin A-like lectin/glucanase%2C subgroup)%3B GO:0004672 (protein kinase activity)%2C GO:0005515 (protein binding)%2C GO:0005524 (ATP binding)%2C GO:0006468 (protein phosphorylation)
Aradu.KUT09	0.364624	-0.544975	-0.75757	Aradu.KUT09;Name=aradu.Aradu.KUT09;Note=response regulator 12%3B IPR010402 (CCT domain)%2C IPR011006 (CheY-like superfamily)%3B GO:0000156 (phosphorelay response regulator activity)%2C GO:0000160 (phosphorelay signal transduction system)%2C GO:0005515 (protein binding)
Aradu.8T38A	0.641114	-1.7191	-1.23109	Aradu.8T38A;Name=aradu.Aradu.8T38A;Note=nodulin MtN21 /EamA-like transporter family protein%3B IPR000620 (Drug/metabolite transporter)%3B GO:0016020 (membrane)
Aradu.6H4PP	-0.318316	-1.43049	-1.3304	Aradu.6H4PP;Name=aradu.Aradu.6H4PP;Note=NAC domain protein%2C%3B IPR003441 (NAC domain)%3B GO:0003677 (DNA binding)
Aradu.32A1K	0.322233	1.1879	1.05996	Aradu.32A1K;Name=aradu.Aradu.32A1K;Note=Disease resistance-responsive (dirigent-like protein) family protein%3B IPR004265 (Plant disease resistance response protein)
Aradu.Q3KFX	0.309754	-2.8881	-1.4077	Aradu.Q3KFX;Name=aradu.Aradu.Q3KFX;Note=Heavy metal transport/detoxification superfamily protein%3B IPR006121 (Heavy metal-associated domain%2C HMA)%3B GO:0030001 (metal ion transport)%2C GO:0046872 (metal ion binding)
Aradu.7P7K6	0.629857	-1.90839	-2.48336	Aradu.7P7K6;Name=aradu.Aradu.7P7K6;Note=sieve element occlusion protein%3B IPR027942 (Sieve element occlusion%2C N-terminal)
Aradu.2ZM68	-1.169	2.46536	1.06819	Aradu.2ZM68;Name=aradu.Aradu.2ZM68;Note=Protein phosphatase 2C family protein%3B IPR001932 (Protein phosphatase 2C (PP2C)-like domain)%2C IPR015655 (Protein phosphatase 2C)%2C IPR025724 (GAG-pre-integrase domain)%3B GO:0003824 (catalytic activity)
Aradu.U5F9L	-0.828552	0.831472	0.833856	Aradu.U5F9L;Name=aradu.Aradu.U5F9L;Note=Calcium-binding EF-hand family protein%3B IPR011992 (EF-hand domain pair)%3B GO:0005509 (calcium ion binding)
Aradu.ET296	0.863524	-1.84435	-1.31019	Aradu.ET296;Name=aradu.Aradu.ET296;Note=beta-fructofuranosidase%3B cell wall invertase I%3B fructosidase%3B IPR001362 (Glycoside hydrolase%2C family 32)%2C IPR008985 (Concanavalin A-like lectin/glucanases superfamily)%2C IPR023296 (Glycosyl hydrolase%2C five-bladed beta-propellor domain)%3B GO:0005975 (carbohydrate metabolic process)
Aradu.3F84N	-0.66228	-3.7366	-1.04365	Aradu.3F84N;Name=aradu.Aradu.3F84N;Note=ATP binding cassette subfamily B4 isoform 2 n%3D2 Tax%3DTheobroma cacao RepID%3DUPI00042B272C%3B IPR011527 (ABC transporter type 1%2C transmembrane domain)%2C IPR027417 (P-loop containing nucleoside triphosphate hydrolase)%3B GO:0000166 (nucleotide binding)%2C GO:0005524 (ATP binding)%2C GO:0006810 (transport)%2C GO:0016021 (integral component of membrane)%…
Aradu.H92LC	-0.844019	-3.64407	-0.703273	Aradu.H92LC;Name=aradu.Aradu.H92LC;Note=probable 2-oxoglutarate/Fe(II)-dependent dioxygenase-like [Glycine max]%3B IPR005123 (Oxoglutarate/iron-dependent dioxygenase)%2C IPR026992 (Non-haem dioxygenase N-terminal domain)%2C IPR027443 (Isopenicillin N synthase-like)%3B GO:0016491 (oxidoreductase activity)%2C GO:0055114 (oxidation-reduction process)
Aradu.QP7DQ	0.718446	2.26251	1.19232	Aradu.QP7DQ;Name=aradu.Aradu.QP7DQ;Note=GDSL-like Lipase/Acylhydrolase superfamily protein%3B IPR001087 (Lipase%2C GDSL)%3B GO:0006629 (lipid metabolic process)%2C GO:0016787 (hydrolase activity)
Aradu.B7BPA	-0.842311	-1.05442	-0.98473	Aradu.B7BPA;Name=aradu.Aradu.B7BPA;Note=DNA-binding protein n%3D1 Tax%3DDaucus carota RepID%3DQ43427_DAUCA%3B IPR003106 (Leucine zipper%2C homeobox-associated)%2C IPR009057 (Homeodomain-like)%3B GO:0003677 (DNA binding)%2C GO:0003700 (sequence-specific DNA binding transcription factor activity)%2C GO:0005634 (nucleus)%2C GO:0043565 (sequence-specific DNA binding)
Aradu.XUN74	-0.333496	1.35195	1.35026	Aradu.XUN74;Name=aradu.Aradu.XUN74;Note=unknown protein%3B FUNCTIONS IN: molecular_function unknown%3B INVOLVED IN: N-terminal protein myristoylation%3B LOCATED IN: cellular_component unknown%3B IPR025322 (Protein of unknown function DUF4228%2C plant)
Aradu.8L7DK	0.410852	-1.2588	-0.691952	Aradu.8L7DK;Name=aradu.Aradu.8L7DK;Note=transcription factor LHW-like [Glycine max]%3B IPR025610 (Transcription factor MYC/MYB N-terminal)
Aradu.4Y8J9	-0.430821	-0.840849	-0.670458	Aradu.4Y8J9;Name=aradu.Aradu.4Y8J9;Note=conserved peptide upstream open reading frame 37
Aradu.H1QS5	0.487849	-1.33354	-1.20848	Aradu.H1QS5;Name=aradu.Aradu.H1QS5;Note=alanine:glyoxylate aminotransferase 3%3B IPR005814 (Aminotransferase class-III)%2C IPR015424 (Pyridoxal phosphate-dependent transferase)%3B GO:0003824 (catalytic activity)%2C GO:0008483 (transaminase activity)%2C GO:0030170 (pyridoxal phosphate binding)
Aradu.JM1A2	-0.564709	-4.58943	-1.52508	Aradu.JM1A2;Name=aradu.Aradu.JM1A2;Note=GDSL-like Lipase/Acylhydrolase superfamily protein%3B IPR001087 (Lipase%2C GDSL)%3B GO:0006629 (lipid metabolic process)%2C GO:0016787 (hydrolase activity)
Aradu.734NR	1.4373	-0.761942	-0.73078	Aradu.734NR;Name=aradu.Aradu.734NR;Note=guanine nucleotide-binding protein subunit beta-1 [Glycine max]%3B IPR016346 (Guanine nucleotide-binding protein%2C beta subunit)%3B GO:0005515 (protein binding)
Aradu.UFI55	-0.417343	-0.89856	-0.912703	Aradu.UFI55;Name=aradu.Aradu.UFI55;Note=peroxidase 2%3B IPR010255 (Haem peroxidase)%3B GO:0004601 (peroxidase activity)%2C GO:0006979 (response to oxidative stress)%2C GO:0020037 (heme binding)%2C GO:0055114 (oxidation-reduction process)
Aradu.TQU1R	-0.495779	-1.73614	-1.01992	Aradu.TQU1R;Name=aradu.Aradu.TQU1R;Note=phosphate transporter PHO1-like isoform X1 [Glycine max]%3B IPR004331 (SPX%2C N-terminal)%2C IPR004342 (EXS%2C C-terminal)%3B GO:0016021 (integral component of membrane)
Aradu.J0IYS	-0.432537	-4.47386	-0.727457	Aradu.J0IYS;Name=aradu.Aradu.J0IYS;Note=Oxidoreductase%2C zinc-binding dehydrogenase family protein%3B IPR002085 (Alcohol dehydrogenase superfamily%2C zinc-type)%2C IPR020843 (Polyketide synthase%2C enoylreductase)%3B GO:0008270 (zinc ion binding)%2C GO:0016491 (oxidoreductase activity)%2C GO:0055114 (oxidation-reduction process)
Aradu.K44IT	-0.348447	-1.302	-0.673007	Aradu.K44IT;Name=aradu.Aradu.K44IT;Note=telomere repeat-binding protein 3-like isoform X2 [Glycine max]%3B IPR009057 (Homeodomain-like)%3B GO:0003677 (DNA binding)%2C GO:0003682 (chromatin binding)
Aradu.60IGT	-0.358461	-1.8246	-0.779185	Aradu.60IGT;Name=aradu.Aradu.60IGT;Note=TGACG-sequence-specific DNA-binding protein TGA-2.1 isoform X3 [Glycine max]
Aradu.9H4ZK	0.348213	-4.75566	-0.618668	Aradu.9H4ZK;Name=aradu.Aradu.9H4ZK;Note=ATP-dependent Clp protease ATP-binding subunit%3B IPR001270 (ClpA/B family)%2C IPR019489 (Clp ATPase%2C C-terminal)%2C IPR027417 (P-loop containing nucleoside triphosphate hydrolase)%3B GO:0000166 (nucleotide binding)%2C GO:0005524 (ATP binding)%2C GO:0017111 (nucleoside-triphosphatase activity)
Aradu.G1LZN	-0.297947	-1.06144	-1.05096	Aradu.G1LZN;Name=aradu.Aradu.G1LZN;Note=sulfate transporter 3%3B 1%3B IPR001902 (Sulphate anion transporter)%3B GO:0008271 (secondary active sulfate transmembrane transporter activity)%2C GO:0008272 (sulfate transport)%2C GO:0015116 (sulfate transmembrane transporter activity)%2C GO:0016020 (membrane)%2C GO:0016021 (integral component of membrane)%2C GO:0055085 (transmembrane transport)
Aradu.W52BS	-0.357697	-4.39163	-2.02791	Aradu.W52BS;Name=aradu.Aradu.W52BS;Note=wall-associated receptor kinase-like 20-like [Glycine max]%3B IPR025287 (Wall-associated receptor kinase galacturonan-binding domain)%3B GO:0030247 (polysaccharide binding)
Aradu.5M2H3	0.951954	1.33589	1.71671	Aradu.5M2H3;Name=aradu.Aradu.5M2H3;Note=Unknown protein
Aradu.MGU1B	0.71527	-1.05257	-0.755968	Aradu.MGU1B;Name=aradu.Aradu.MGU1B;Note=RING-H2 finger protein 2B%3B IPR013083 (Zinc finger%2C RING/FYVE/PHD-type)%3B GO:0005515 (protein binding)%2C GO:0008270 (zinc ion binding)
Aradu.A3JK2	0.428831	-1.00736	-0.581214	Aradu.A3JK2;Name=aradu.Aradu.A3JK2;Note=enolase-phosphatase E1-like isoform X4 [Glycine max]
Aradu.Q8588	-0.523505	-0.674377	-0.739832	Aradu.Q8588;Name=aradu.Aradu.Q8588;Note=putative disease resistance protein [Glycine max]%3B IPR002182 (NB-ARC)%2C IPR027417 (P-loop containing nucleoside triphosphate hydrolase)%3B GO:0043531 (ADP binding)
Aradu.TE4V4	0.627751	-1.25594	-0.561373	Aradu.TE4V4;Name=aradu.Aradu.TE4V4;Note=Protein kinase superfamily protein%3B IPR011009 (Protein kinase-like domain)%3B GO:0004672 (protein kinase activity)%2C GO:0006468 (protein phosphorylation)
Aradu.EGP2W	0.325862	-1.39448	-0.946007	Aradu.EGP2W;Name=aradu.Aradu.EGP2W;Note=myb family transcription factor APL-like isoform X1 [Glycine max]%3B IPR009057 (Homeodomain-like)%3B GO:0003677 (DNA binding)%2C GO:0003682 (chromatin binding)
Aradu.88298	-0.823714	-1.24361	-0.597174	Aradu.88298;Name=aradu.Aradu.88298;Note=BEL1-like homeodomain protein 3-like isoform X2 [Glycine max]%3B IPR006563 (POX domain)%2C IPR009057 (Homeodomain-like)%3B GO:0003677 (DNA binding)%2C GO:0003700 (sequence-specific DNA binding transcription factor activity)%2C GO:0043565 (sequence-specific DNA binding)
Aradu.XV6T4	2.19981	-2.61655	-0.618735	Aradu.XV6T4;Name=aradu.Aradu.XV6T4;Note=Disease resistance protein (TIR-NBS-LRR class) family%3B IPR000157 (Toll/interleukin-1 receptor homology (TIR) domain)%2C IPR000767 (Disease resistance protein)%2C IPR027417 (P-loop containing nucleoside triphosphate hydrolase)%3B GO:0005515 (protein binding)%2C GO:0006952 (defense response)%2C GO:0007165 (signal transduction)%2C GO:0043531 (ADP binding)
Aradu.G05M1	0.38988	-1.34041	-0.51093	Aradu.G05M1;Name=aradu.Aradu.G05M1;Note=auxin response factor 9%3B IPR003311 (AUX/IAA protein)%2C IPR010525 (Auxin response factor)%2C IPR015300 (DNA-binding pseudobarrel domain)%3B GO:0003677 (DNA binding)%2C GO:0005634 (nucleus)%2C GO:0009725 (response to hormone)
Aradu.B8U65	-0.327111	-1.54221	-0.5901	Aradu.B8U65;Name=aradu.Aradu.B8U65;Note=putative transporter arsB-like isoform X4 [Glycine max]%3B IPR004680 (Citrate transporter-like domain)%3B GO:0016021 (integral component of membrane)%2C GO:0055085 (transmembrane transport)
Aradu.TS004	0.568042	-3.41484	-0.710769	Aradu.TS004;Name=aradu.Aradu.TS004;Note=sigma factor sigb regulation rsbq-like protein
Aradu.R8RVW	0.366869	0.780697	0.565371	Aradu.R8RVW;Name=aradu.Aradu.R8RVW;Note=enoyl-CoA hydratase/isomerase D%3B IPR001753 (Crotonase superfamily)%2C IPR014748 (Crontonase%2C C-terminal)%3B GO:0003824 (catalytic activity)%2C GO:0008152 (metabolic process)
Aradu.M0WLK	1.13006	-0.972965	-0.528447	Aradu.M0WLK;Name=aradu.Aradu.M0WLK;Note=auxin response factor 9%3B IPR003311 (AUX/IAA protein)%2C IPR010525 (Auxin response factor)%2C IPR015300 (DNA-binding pseudobarrel domain)%3B GO:0003677 (DNA binding)%2C GO:0005634 (nucleus)%2C GO:0009725 (response to hormone)%2C GO:0046983 (protein dimerization activity)
Aradu.4HB9F	-0.48742	-0.579974	-0.499155	Aradu.4HB9F;Name=aradu.Aradu.4HB9F;Note=homeobox-leucine zipper protein ANTHOCYANINLESS 2-like isoform X1 [Glycine max]%3B IPR009057 (Homeodomain-like)%3B GO:0003677 (DNA binding)%2C GO:0003700 (sequence-specific DNA binding transcription factor activity)%2C GO:0043565 (sequence-specific DNA binding)
Aradu.AR3UR	-0.352214	1.5682	0.717452	Aradu.AR3UR;Name=aradu.Aradu.AR3UR;Note=UDP-D-glucuronate 4-epimerase 6%3B IPR001509 (NAD-dependent epimerase/dehydratase)%2C IPR008089 (Nucleotide sugar epimerase)%3B GO:0003824 (catalytic activity)%2C GO:0005975 (carbohydrate metabolic process)%2C GO:0044237 (cellular metabolic process)%2C GO:0050662 (coenzyme binding)
Aradu.2I595	0.385366	-1.59217	-0.679281	Aradu.2I595;Name=aradu.Aradu.2I595;Note=uncharacterized protein LOC100783158 [Glycine max]
Aradu.7K2S3	-0.431729	-2.19376	-0.492667	Aradu.7K2S3;Name=aradu.Aradu.7K2S3;Note=protein NLP4-like isoform X6 [Glycine max]%3B IPR000270 (Phox/Bem1p)%2C IPR003035 (RWP-RK domain)%3B GO:0005515 (protein binding)
Aradu.IR93R	-0.806796	-1.6627	-0.493068	Aradu.IR93R;Name=aradu.Aradu.IR93R;Note=uncharacterized protein LOC100797793 isoform X1 [Glycine max]
Aradu.GL2DQ	-0.385559	-2.44332	-0.764243	Aradu.GL2DQ;Name=aradu.Aradu.GL2DQ;Note=potassium transporter 1%3B IPR003855 (K+ potassium transporter)%3B GO:0015079 (potassium ion transmembrane transporter activity)%2C GO:0016020 (membrane)%2C GO:0071805 (potassium ion transmembrane transport)
Aradu.EE5WU	0.335159	-0.297728	-0.562943	Aradu.EE5WU;Name=aradu.Aradu.EE5WU;Note=pyruvate dehydrogenase E1 component%2C alpha subunit%3B IPR017597 (Pyruvate dehydrogenase (acetyl-transferring) E1 component%2C alpha subunit%2C subgroup y)%3B GO:0004739 (pyruvate dehydrogenase (acetyl-transferring) activity)%2C GO:0006096 (glycolysis)%2C GO:0008152 (metabolic process)%2C GO:0043231 (intracellular membrane-bounded organelle)%2C GO:0055114 …
Aradu.D31R9	0.321454	-1.33072	-0.513807	Aradu.D31R9;Name=aradu.Aradu.D31R9;Note=calcium-dependent protein kinase 16%3B IPR011009 (Protein kinase-like domain)%2C IPR011992 (EF-hand domain pair)%3B GO:0004672 (protein kinase activity)%2C GO:0005509 (calcium ion binding)%2C GO:0005524 (ATP binding)%2C GO:0006468 (protein phosphorylation)
Aradu.4R69H	-0.279097	1.41789	0.769312	Aradu.4R69H;Name=aradu.Aradu.4R69H;Note=alpha-glucosidase%3B IPR000322 (Glycoside hydrolase%2C family 31)%2C IPR011013 (Galactose mutarotase-like domain)%3B GO:0003824 (catalytic activity)%2C GO:0005975 (carbohydrate metabolic process)%2C GO:0030246 (carbohydrate binding)
